# Supplementary material for: Wood degradation by Fomitiporia mediterranea M. Fischer: Physiologic, metabolomic and proteomic approaches
Source: Front Plant Sci. 2022 Sep 26;13:988709. doi: 10.3389/fpls.2022.988709 (PMC9549746; doi:10.3389/fpls.2022.988709)
Supplement: SUPPLEMENTARY TABLE S1 — Relative abundancies expressed as emPAI for selected proteins in Fmed and Tver secretome on grapevine and beech cultures. The grouping of proteins into protein subgroups was done using the grouping algorithm included in X!TandemPipeline (Langella et al., 2017). Only proteins for which emPAI relative abundancy was higher than ten in at least one of the culture conditions were selected. Bulks are mix from all samples and were used as quality control during batch analysis. Protein IDs, annotations and classification are given according to JGI and Gene Ontology (GO) databases. [file Table_1.XLSX]

## Sheet: Fmed_emPAI
#proteinId	Group ID	Subgroup ID	Protein ID	fungi	geneID	Number of proteins	bulk1	bulk2	bulk3	bulk4	bluck	bulk5	bulk6	GA11	GA12	GA13	GA31	GA32	GA33	HA11	HA12	HA13	HA31	HA32	Description	classification	Length	#Hits	e-Value	sim mean	#GO	GO IDs	GO Names	Enzyme Codes	Enzyme Names	InterPro IDs
146495	a1	a1.b26	a1.b26.a1	Fomme1	estExt_fgenesh1_pg.C_6_t10005	1	0.389495	0.389495	0.389495	0.930698	4.17947	6.19686	0.389495	18.307	12.895	18.307	9	6.19686	9	4.17947	9	12.895	0.389495	0.389495	manganese peroxidase 2	MnP	370	20	0	81.04	5	P:GO:0034599
152661	a1	a1.b16	a1.b16.a1	Fomme1	gm1.2991_g	1	0.930698	0.930698	0.389495	0.389495	4.17947	1.6827	1.6827	192.07	137.95	192.07	2.72759	6.19686	9	0.930698	0	1.6827	0	0	manganese peroxidase 2	MnP	368	20	0	82.59	5	P:GO:0034599
16475	a1	a1.b24	a1.b24.a1	Fomme1	fgenesh1_kg.1_#_570_#_isotig08982	1	0.389495	0	0.930698	2.72759	1.6827	1.6827	0.930698	25.827	18.307	25.827	4.17947	6.19686	9	0	0	0	0	0	manganese peroxidase	MnP	344	20	0	75.75	3	P:GO:0034599
145801	a1	a1.b11	a1.b11.a1	Fomme1	estExt_fgenesh1_pg.C_40442	1	16.7828	6.49894	55.2341	22.7137	315.228	236.137	41.1697	5622.41	4215.97	561.341	13334.2	7497.94	31621.8	2370.37	4215.97	1777.28	16.7828	41.1697	manganese peroxidase 2	MnP	369	20	0	83.1	5	P:GO:0034599
29597	a1	a1.a5	a1.a5.a1	Fomme1	fgenesh1_pg.8_#_54	1	6.74264	9	15.681	6.74264	214.443	165.81	20.5443	166809	59947.4	773.264	9999	27824.6	59947.4	12914.5	9999	2781.56	99	214.443	manganese peroxidase 2	MnP	368	20	0	82.26	5	P:GO:0034599
150512	a1	a1.a1	a1.a1.a1	Fomme1	gm1.842_g	1	315.228	1332.52	4215.97	31621.8	3.16228e+07	562340	421696	13300000000000	422000000000	422000000000000	316000000000000	1000000000000	4.22e+17	73.9894	41.1697	41.1697	3.21697	4.62341	manganese peroxidase	MnP	344	20	0	74.64	3	P:GO:0034599
150522	a1	a1.b19	a1.b19.a1	Fomme1	gm1.852_g	1	0	0	0.389495	4.17947	12.895	2.72759	2.72759	192.07	267.27	36.2759	0	0	0	50.7947	25.827	25.827	0	0	manganese peroxidase	MnP	341	20	0	72.53	3	P:GO:0034599
133924	a1	a1.a4	a1.a4.a1	Fomme1	fgenesh1_pm.6_#_74	1	9	4.3367	9	7.11131	42.2876	22.1013	11.3285	283.804	186.382	1231.85	8110.31	3510.19	65792.3	122.285	532.67	810.131	0.873817	3.32876	manganese peroxidase 2	MnP	368	20	0	84.93	5	P:GO:0034599
133892	a1	a1.a2	a1.a2.a1	Fomme1	fgenesh1_pm.6_#_42	1	7497.94	4215.97	42168.7	4215.97	7.49894e+06	31621.8	1.33352e+06	5.62341e+08	1.77828e+07	2.37137e+07	133000000000000	56200000000000	1780000000000000	2371373705	23713737056	13335214321	55.2341	236.137	manganese peroxidase 2	MnP	369	20	0	85.79	5	P:GO:0034599
157870	a1	a1.a8	a1.a8.a1	Fomme1	gm1.8200_g	1	12.895	18.307	50.7947	18.307	192.07	516.947	36.2759	51793.7	5178.47	999	26826	517946	517946	193069	71967.6	26826	718.686	7195.86	manganese peroxidase 2	MnP	368	20	0	82.59	5	P:GO:0034599
84718	a1	a1.b22	a1.b22.a1	Fomme1	e_gw1.6.281.1	1	0.467799	0.467799	0.467799	0.778279	1.61016	2.83119	0.778279	5.81292	5.81292	3.64159	13.678	20.5443	25.1016	16.7828	11.1153	25.1016	1.61016	2.83119	manganese peroxidase 2	MnP	371	20	0	82.25	5	P:GO:0034599
22452	a4	a4.a1	a4.a1.a1	Fomme1	fgenesh1_kg.10_#_32_#_isotig02534	1	4.62341	16.7828	6.49894	22.7137	420.697	132.352	99	17782794099	23713737056	99999999	30.6228	30.6228	16.7828	9	6.49894	16.7828	3.21697	0.333521	laccase	laccase	524	20	0	78.71	3	F:GO:0005507
127515	a4	a4.a6	a4.a6.a1	Fomme1	estExt_Genewise1.C_10_t10417	1	0	1.15443	0	2.16228	3.64159	3.64159	1.15443	99	463.159	99	0.467799	1.15443	1.15443	0	0	0	0	0	laccase	laccase	520	20	0	79.5	3	F:GO:0005507
112406	a4	a4.a2	a4.a2.a1	Fomme1	estExt_Genewise1Plus.C_10_t10417	1	18.307	9	12.895	36.2759	371.759	99	50.7947	37274.9	1388.5	9999	718.686	267.27	718.686	18.307	6.19686	18.307	2.72759	2.72759	laccase	laccase	518	20	0	78.86	3	F:GO:0005507
168117	c187	c187.a1	c187.a1.a1	Fomme1	estExt_Genemark1.C_6_t20060	1	0	0.29155	0.29155	1.15443	2.59381	1.78256	0.668101	0	0.29155	0.29155	11.9155	26.8256	9	2.59381	1.78256	1.78256	4.99484	20.5443	glyoxal oxidase	glyoxal oxidase	654	20	0	80.7	1	C:GO:0016020	C:membrane	NA	NA	IPR013783 (G3DSA:2.60.40.GENE3D)
93963	b14	b14.a3	b14.a3.a1	Fomme1	e_gw1.12.671.1	1	0.274275	0.43845	0.623777	0.623777	1.06914	1.06914	0.43845	2.35982	2.35982	1.63665	3.28133	3.28133	2.79269	17.3298	7.85867	10.2884	5.95193	5.95193	choline dehydrogenase/Glucose dehydrogenase/choline dehydrogenase/mandelonitrile lyase/ AA3_2	GMC oxidase	616	20	0	77.87	2	F:GO:0016614
170435	b14	b14.a2	b14.a2.a1	Fomme1	estExt_Genemark1.C_120105	1	0.333521	0.539927	0.778279	1.05353	2.65174	2.16228	0.778279	6.49894	5.49382	3.86968	10.5478	9	9	47.6968	22.7137	30.6228	12.3352	22.7137	choline dehydrogenase/Glucose dehydrogenase/choline dehydrogenase/mandelonitrile lyase/ AA3_3	GMC oxidase	617	20	0	77.26	2	F:GO:0016614
80875	b14	b14.a4	b14.a4.a1	Fomme1	e_gw1.4.1072.1	1	0.995262	2.16228	1.51189	2.16228	4.01187	5.30957	0.995262	9	11.5893	9	9	2.98107	5.30957	62.0957	30.6228	62.0957	30.6228	62.0957	choline dehydrogenase/Glucose dehydrogenase/choline dehydrogenase/mandelonitrile lyase/ AA3_2	GMC oxidase	388	20	0	81.31	2	F:GO:0016614
17621	b14	b14.a1	b14.a1.a1	Fomme1	fgenesh1_kg.2_#_703_#_isotig03579	1	1.15443	1.51189	1.51189	3.64159	9	7.57696	1.92864	24.1189	33.1455	33.1455	24.1189	14.8489	12.5936	291.864	134.936	1358.36	1583.89	1846.85	choline dehydrogenase/Glucose dehydrogenase/choline dehydrogenase/mandelonitrile lyase/ AA3_3	GMC oxidase	616	20	0	78.42	2	F:GO:0016614
102346	c227	c227.a2	c227.a2.a1	Fomme1	estExt_Genewise1Plus.C_2_t20156	1	2.98107	5.30957	0.584893	5.30957	14.8489	14.8489	5.30957	14.8489	5.30957	9	24.1189	38.8107	9	38.8107	24.1189	157.489	157.489	62.0957	cytochrome P450	CytP450s	416	20	0	74.32	1	C:GO:0016021	C:integral component of membrane	NA	NA	mobidb-lite (MOBIDB_LITE)
144532	c227	c227.a1	c227.a1.a1	Fomme1	estExt_fgenesh1_pg.C_2_t10158	1	2.16228	0.778279	0	4.62341	30.6228	9	9	9	9	30.6228	176.828	99	30.6228	99	55.2341	315.228	176.828	55.2341	cytochrome P450	CytP450s	382	20	0	77.33	1	C:GO:0016021	C:integral component of membrane	NA	NA	mobidb-lite (MOBIDB_LITE)
138372	c183	c183.a1	c183.a1.a1	Fomme1	estExt_fgenesh1_pm.C_2_t10036	1	1.15443	2.16228	1.15443	2.16228	5.81292	1.15443	1.15443	5.81292	13.678	20.5443	9	30.6228	13.678	9	13.678	20.5443	5.81292	9	GH5_CBM1 cellulase	GH(CBM domain)	451	20	0	83.57	7	P:GO:0005975
19081	b47	b47.a1	b47.a1.a1	Fomme1	fgenesh1_kg.5_#_192_#_isotig04923	1	99	16.7828	30.6228	30.6228	561.341	561.341	99	999999	9999	1777.28	1777.28	177827	999	177827940	3.16228e+06	3.16228e+07	99999	56233.1	GH5_CBM1 cellulase	GH(CBM domain)	385	20	0	84.9	6	P:GO:0045493
77786	c305	c305.a1	c305.a1.a1	Fomme1	e_gw1.3.22.1	1	3.64159	1.15443	9	9	20.5443	9	9	20.5443	20.5443	20.5443	20.5443	45.4159	45.4159	214.443	45.4159	99	20.5443	45.4159	GH12 endocellulase	GH	242	20	2.04e-173	85.92	4	P:GO:0000272
89129	b13	b13.a3	b13.a3.a1	Fomme1	e_gw1.8.433.1	1	12.895	9	9	18.307	137.95	50.7947	12.895	137.95	371.759	36.2759	70.9686	137.95	50.7947	36.2759	18.307	70.9686	267.27	70.9686	GH15_CBM20 glucoamylase	GH	576	20	0	87.42	4	P:GO:0000272
149906	c407	c407.a1	c407.a1.a1	Fomme1	gm1.236_g	1	0	0	0	0	9	9	0	2.16228	0	2.16228	9	99	2.16228	30.6228	9	30.6228	9	2.16228	GH45 endoglucanase V-like	GH	204	20	2.11e-146	86.31	2	P:GO:0006508
165730	b85	b85.a1	b85.a1.a1	Fomme1	estExt_Genemark1.C_2_t20486	1	1.15443	0.467799	0.467799	0	2.16228	2.16228	2.16228	145.78	20.5443	67.1292	5.81292	30.6228	9	99	13.678	145.78	45.4159	13.678	GH5_5 endoglucanase 1	GH	389	20	0	86.21	2	P:GO:0005975
143134	c103	c103.a1	c103.a1.a1	Fomme1	estExt_fgenesh1_pm.C_150134	1	0.584893	2.16228	0.995262	2.16228	9	9	5.30957	9	0.995262	2.98107	14.8489	18.9526	14.8489	18.9526	24.1189	30.6228	30.6228	49.1187	GH5_9 cellulase	GH	417	20	0	82.8	2	P:GO:0071704
104034	b25	b25.a1	b25.a1.a1	Fomme1	estExt_Genewise1Plus.C_3_t30079	1	0.778279	1.61016	0.211528	2.16228	16.7828	13.678	4.62341	11.1153	5.81292	4.62341	67.1292	1466.8	16.7828	99	67.1292	55.2341	6811.92	382.119	GH55 exo-beta-1,3-glucanase	GH	762	20	0	83.93	1	F:GO:0016787	F:hydrolase activity	EC:3	Hydrolases	IPR012334 (G3DSA:2.160.20.GENE3D)
109410	a7	a7.a2	a7.a2.a1	Fomme1	estExt_Genewise1Plus.C_7_t30075	1	0.778279	2.16228	2.16228	9	9	4.62341	9	4.62341	16.7828	4.62341	16.7828	55.2341	0.778279	176.828	30.6228	16.7828	2.16228	0	GH6_CBM1 cellulase CEL6B	GH	448	20	0	83.2	11	P:GO:0006897
22345	a2	a2.a3	a2.a3.a1	Fomme1	fgenesh1_kg.9_#_232_#_isotig04307	1	2.83119	3.64159	3.64159	11.1153	20.5443	16.7828	16.7828	1210.53	5622.41	1466.8	1210.53	121152	260.016	12114.3	21543.3	2.15443e+06	45.4159	120.153	GH7 cellobiohydrolase I	GH	456	20	0	86.86	2	P:GO:0030245
30820	a2	a2.a6	a2.a6.a1	Fomme1	fgenesh1_pg.10_#_177	1	1.89427	1.89427	1.89427	3.12463	10.9378	3.92388	3.12463	7.37678	10.9378	9	6.01704	40.2463	7.37678	40.2463	10.9378	48.2388	1.03092	1.03092	GH7 cellobiohydrolase I	GH	433	20	0	85.78	3	P:GO:0030245
136574	b52	b52.a2	b52.a2.a1	Fomme1	fgenesh1_pm.13_#_64	1	0	1.15443	1.15443	3.64159	9	9	3.64159	99	45.4159	99	214.443	999999	4640.59	9999	99	46414.9	99	9	AA9_CBM1	AA9(CBM domain)	341	20	0	81.96	4	P:GO:0005975
154683	c255	c255.a1	c255.a1.a1	Fomme1	gm1.5013_g	1	1.15443	1.15443	1.15443	1.15443	9	20.5443	3.64159	45.4159	20.5443	9	9	45.4159	3.64159	999	20.5443	20.5443	20.5443	9	AA9	AA9	210	20	1.96e-152	78.82	3	F:GO:0004497
91227	b65	b65.a3	b65.a3.a1	Fomme1	e_gw1.9.823.1	1	1.78256	3.64159	2.59381	1.78256	4.99484	3.64159	2.59381	3.64159	3.64159	4.99484	3.64159	26.8256	4.99484	15.681	20.5443	58.9484	9	20.5443	GH28 rhamnogalacturonase	pectinase	442	20	0	87.53	7	P:GO:0005975
86090	c281	c281.a1	c281.a1.a1	Fomme1	e_gw1.6.2062.1	1	1.15443	0.467799	1.15443	0.467799	2.16228	13.678	2.16228	20.5443	45.4159	20.5443	2.16228	5.81292	3.64159	9	3.64159	5.81292	3.64159	5.81292	GH28 polygalacturonase	pectinase	368	20	0	82.52	3	P:GO:0045490
28644	b12	b12.a2	b12.a2.a1	Fomme1	fgenesh1_pg.6_#_345	1	9	99999	315.228	31621.8	9999	9999	3161.28	31621.8	31621.8	31621.8	999	999999999	3161.28	999999	999	3161.28	3160000000000000	3.16e+23	GH28 polygalacturonase	pectinase	362	20	0	85.1	4	P:GO:0045490
109926	b94	b94.a1	b94.a1.a1	Fomme1	estExt_Genewise1Plus.C_7_t40253	1	4.17947	1.6827	1.6827	4.17947	12.895	9	6.19686	25.827	18.307	25.827	18.307	70.9686	36.2759	99	267.27	99	137.95	99	CE1	CE	554	20	0	70.3	1	F:GO:0016787	F:hydrolase activity	NA	NA	IPR002018 (PFAM)
137958	b79	b79.a1	b79.a1.a1	Fomme1	estExt_fgenesh1_pm.C_1_t10401	1	3.21697	3.21697	4.62341	0.778279	4.62341	3.21697	6.49894	1.37137	0.333521	0.333521	99	22.7137	12.3352	55.2341	30.6228	30.6228	315.228	73.9894	CE4	CE	261	20	0	75.57	6	P:GO:0000272
81611	c151	c151.a1	c151.a1.a1	Fomme1	e_gw1.5.150.1	1	0.467799	1.15443	0	2.16228	13.678	3.64159	1.15443	5.81292	2.16228	2.16228	30.6228	30.6228	45.4159	45.4159	9	13.678	30.6228	45.4159	CE4 chitin deacetylase	CE	456	20	0	80.77	7	P:GO:0000272
162958	b43	b43.a2	b43.a2.a1	Fomme1	gm1.13288_g	1	2.16228	2.16228	2.16228	3.21697	4.62341	2.16228	3.21697	2.16228	2.16228	4.62341	6.49894	6.49894	12.3352	73.9894	73.9894	73.9894	41.1697	55.2341	CE7	CE	407	20	0	80.06	1	F:GO:0016787	F:hydrolase activity	EC:3	Hydrolases	IPR002018 (PFAM)
144084	b43	b43.a1	b43.a1.a1	Fomme1	estExt_fgenesh1_pg.C_1_t10488	1	26.8256	45.4159	11.9155	6.74264	45.4159	11.9155	15.681	4.99484	4.99484	9	20.5443	45.4159	34.9381	999	773.264	1667.1	358.381	999	CE7	CE	537	20	0	75.13	1	F:GO:0016787	F:hydrolase activity	EC:3	Hydrolases	IPR002018 (PFAM)
155047	c150	c150.a1	c150.a1.a1	Fomme1	gm1.5377_g	1	0.873817	0.873817	0.519911	0.519911	7.11131	1.84804	1.84804	9	17.7382	3.32876	5.57933	7.11131	7.11131	4.3367	1.84804	5.57933	14.1991	17.7382	CE8	CE	379	20	0	82.44	7	P:GO:0042545
132657	b28	b28.a1	b28.a1.a1	Fomme1	fgenesh1_pm.4_#_38	1	7.11131	7.11131	11.3285	7.11131	52.367	22.1013	11.3285	27.4804	5.57933	17.7382	122.285	431.876	283.804	2309.13	431.876	1231.85	230.013	230.013	CE15	CE	383	20	0	70.94	2	F:GO:0016491
104607	c137	c137.a1	c137.a1.a1	Fomme1	estExt_Genewise1Plus.C_3_t40364	1	9	1.51189	5.30957	1.51189	5.30957	5.30957	1.51189	9	9	9	9	38.8107	62.0957	157.489	62.0957	38.8107	99	62.0957	CE16	CE	316	20	0	77.3	1	F:GO:0016788	F:hydrolase activity, acting on ester bonds	EC:3.1	Acting on ester bonds	IPR036514 (G3DSA:3.40.50.GENE3D)
131347	b23	b23.a1	b23.a1.a1	Fomme1	fgenesh1_pm.2_#_34	1	30.6228	20.5443	13.678	67.1292	67.1292	13.678	30.6228	316227	316227	146779	9	9	45.4159	20.5443	20.5443	13.678	0	0	PL1_7	PL	319	20	0	80.05	3	P:GO:0000272
76760	a9	a9.a3	a9.a3.a1	Fomme1	e_gw1.2.2587.1	1	1.78256	1.78256	4.99484	11.9155	34.9381	11.9155	6.74264	45.4159	15.681	20.5443	34.9381	463.159	34.9381	773.264	128.155	773.264	9	2.59381	GH10_CBM1	GH(CBM domain)	401	20	0	80.22	4	P:GO:0045493
23797	c238	c238.a1	c238.a1.a1	Fomme1	fgenesh1_kg.17_#_46_#_isotig07479	1	0.778279	2.16228	0	0.778279	2.16228	4.62341	0.778279	0.778279	0	0	2.16228	99	4.62341	4.62341	2.16228	9	176.828	30.6228	GH18_CBM5 chitinase	GH(CBM domain)	520	20	0	78.8	9	P:GO:0000272
19559	c189	c189.a1	c189.a1.a1	Fomme1	fgenesh1_kg.5_#_670_#_isotig04519	1	0.778279	2.16228	0	2.16228	2.16228	2.16228	0	16.7828	16.7828	4.62341	4.62341	55.2341	9	16.7828	16.7828	4.62341	176.828	99	GH18_CBM5 chitinase	GH(CBM domain)	498	20	0	79.33	7	P:GO:0000272
106831	b50	b50.a2	b50.a2.a1	Fomme1	estExt_Genewise1Plus.C_5_t40232	1	0	0	0	0.873817	2.51119	1.31013	0.519911	7.11131	9	3.32876	17.7382	22.1013	34.1119	1.84804	3.32876	14.1991	2.51119	4.3367	GH43_CBM35 galactosidase	GH(CBM domain)	450	20	0	89.48	3	P:GO:0005975
171588	b72	b72.a1	b72.a1.a1	Fomme1	estExt_Genemark1.C_200055	1	0.778279	1.15443	1.15443	4.62341	16.7828	11.1153	3.64159	13.678	7.25404	11.1153	25.1016	25.1016	13.678	120.153	45.4159	81.5404	30.6228	55.2341	GH01	GH	661	20	0	79.48	5	P:GO:0005975
127525	c282	c282.a1	c282.a1.a1	Fomme1	estExt_Genewise1.C_10_t10427	1	2.16228	1.15443	2.16228	3.64159	5.81292	9	3.64159	13.678	9	5.81292	9	20.5443	5.81292	5.81292	5.81292	9	13.678	9	GH10	GH	333	20	0	85.47	4	P:GO:0045493
127013	c250	c250.a1	c250.a1.a1	Fomme1	estExt_Genewise1.C_9_t10137	1	3.64159	9	20.5443	9	20.5443	9	9	2153.43	214.443	99	9	99	45.4159	214.443	463.159	214.443	99	214.443	GH10	GH	267	20	0	77.34	2	P:GO:0000272
152538	c348	c348.a1	c348.a1.a1	Fomme1	gm1.2868_g	1	2.16228	9	9	9	9	2.16228	9	9	30.6228	30.6228	30.6228	30.6228	30.6228	9	9	9	9	9	GH12	GH	261	20	3.36e-179	77.09	3	P:GO:0000272
80223	b61	b61.a1	b61.a1.a1	Fomme1	e_gw1.4.2270.1	1	0	0.584893	0	0.584893	4.01187	2.98107	0.584893	1.51189	1.51189	1.51189	2.16228	78.4328	0.584893	2.98107	1.51189	4.01187	2510.89	18.9526	GH16	GH	319	20	0	79.93	2	P:GO:0005975
139665	c173	c173.a1	c173.a1.a1	Fomme1	estExt_fgenesh1_pm.C_40229	1	0	0	0	0.389495	1.6827	1.6827	0.389495	0	0.389495	0	1.6827	25.827	1.6827	0	0	0	36.2759	6.19686	GH17	GH	326	20	0	77.7	1	F:GO:0016787	F:hydrolase activity	EC:3	Hydrolases	G3DSA:3.20.20.80 (GENE3D)
101325	b95	b95.a1	b95.a1.a1	Fomme1	estExt_Genewise1Plus.C_1_t40131	1	0.778279	4.62341	0.778279	2.16228	55.2341	9	4.62341	55.2341	176.828	9	561.341	99999	30.6228	16.7828	16.7828	9	99999	3161.28	GH18	GH	331	20	0	85.77	5	P:GO:0000272
127614	b35	b35.a1	b35.a1.a1	Fomme1	estExt_Genewise1.C_10_t20159	1	0.701254	3.12463	2.45511	1.89427	16.0125	9	7.37678	4.87802	4.87802	7.37678	57.7802	69.1704	99	10.9378	7.37678	13.251	700.704	169.125	GH27 galactosidase	GH	432	20	0	84.56	7	P:GO:0005975
23758	b35	b35.a2	b35.a2.a1	Fomme1	fgenesh1_kg.17_#_7_#_isotig03683	1	0.637894	0.637894	0.930698	3.39397	5.1054	3.39397	3.39397	3.39397	2.16228	3.39397	12.895	21.7585	21.7585	3.39397	1.6827	5.1054	30.6228	30.6228	GH27 galactosidase	GH	444	20	0	85.18	7	P:GO:0005975
105355	b41	b41.a1	b41.a1.a1	Fomme1	estExt_Genewise1Plus.C_4_t30117	1	1.84804	3.32876	1.84804	1.84804	7.11131	4.3367	2.51119	2.51119	2.51119	1.31013	22.1013	230.013	9	14.1991	17.7382	17.7382	810.131	230.013	GH30_3 glucosylceramidase	GH	552	20	0	83.34	3	P:GO:0006665
19850	b18	b18.a1	b18.a1.a1	Fomme1	fgenesh1_kg.5_#_961_#_isotig02038	1	1.6827	2.16228	1.6827	1.91263	9	6.81371	3.77058	6.81371	4.62341	2.16228	39.4709	60.054	33.3332	6.19686	5.1054	5.1054	65.287	36.2759	GH31	GH	998	20	0	79.61	5	P:GO:0005975
113414	a6	a6.a2	a6.a2.a1	Fomme1	estExt_Genewise1Plus.C_14_t10091	1	3.64159	4.77969	3.15956	1.6827	9	4.17947	2.72759	88.6151	50.7947	20.5443	5.44947	9	18.307	25.827	25.827	20.5443	25.827	56.7969	GH35 galactosidase	GH	1022	20	0	81.6	3	P:GO:0005975
147487	c307	c307.a1	c307.a1.a1	Fomme1	estExt_fgenesh1_pg.C_8_t10021	1	1.51189	0.584893	0	1.51189	5.30957	2.98107	2.98107	2.98107	5.30957	2.98107	14.8489	14.8489	5.30957	2.98107	2.98107	2.98107	5.30957	5.30957	GH43	GH	308	20	0	79.23	2	P:GO:0031222
136669	b21	b21.a1	b21.a1.a1	Fomme1	fgenesh1_pm.13_#_159	1	6.35642	10.6591	7.57696	12.5936	28.2864	45.4159	24.1189	99	20.5443	99	134.936	540.17	214.443	1358.36	183.785	397.107	340.455	734.642	GH47 mannosidase	GH	632	20	0	78.03	5	P:GO:0005975
103374	a5	a5.a2	a5.a2.a1	Fomme1	estExt_Genewise1Plus.C_3_t10274	1	1.15443	1.15443	1.15443	2.83119	5.81292	4.62341	4.62341	176.828	45.4159	30.6228	99	45.4159	37.3119	13.678	9	20.5443	37.3119	20.5443	GH51 arabinofuranosidase	GH	647	20	0	78.01	3	P:GO:0031222
92092	c181	c181.a1	c181.a1.a1	Fomme1	e_gw1.10.829.1	1	0.778279	0	0	0	9	4.62341	9	315.228	315.228	16.7828	99	176.828	99	16.7828	9	30.6228	55.2341	99	GH53 arabinogalactan endo-1,4-beta-galactosidase	GH	342	20	0	81.31	4	P:GO:0008152
121924	c130	c130.a1	c130.a1.a1	Fomme1	estExt_Genewise1.C_5_t40287	1	0.29155	0.29155	0.29155	0.668101	4.99484	2.59381	0.668101	3.64159	3.64159	3.64159	9	26.8256	9	9	6.74264	11.9155	11.9155	15.681	GH72_CBM43 glucanosyltransferase	GH	550	20	0	82.03	8	P:GO:0071840
140530	c108	c108.a1	c108.a1.a1	Fomme1	estExt_fgenesh1_pm.C_6_t10017	1	0.258925	0.584893	0	0.995262	2.98107	0.995262	1.51189	38.8107	24.1189	5.30957	14.8489	9	9	11.5893	9	11.5893	14.8489	18.9526	GH78 rhamnosidase-like domain	GH	665	20	0	76.97	2	P:GO:0005975
25640	c115	c115.a1	c115.a1.a1	Fomme1	fgenesh1_pg.2_#_24	1	0.778279	0.778279	0.778279	3.21697	4.62341	1.37137	2.16228	22.7137	6.49894	12.3352	16.7828	22.7137	22.7137	6.49894	4.62341	9	16.7828	6.49894	GH79	pectinase	477	20	0	79.58	1	F:GO:0016787	F:hydrolase activity	EC:3	Hydrolases	IPR031728 (PFAM)
87756	b11	b11.a3	b11.a3.a1	Fomme1	e_gw1.7.1643.1	1	0.311134	0.311134	0.145048	0.968419	2.38386	0.968419	0.719072	1.95521	1.25393	1.58086	4.81709	4.08022	4.08022	3.43669	0.968419	1.58086	16.1907	10.4505	GH92	GH	798	20	0	81.94	7	P:GO:0005975
28750	b51	b51.a1	b51.a1.a1	Fomme1	fgenesh1_pg.6_#_451	1	0.145048	0.145048	0	0.968419	3.43669	1.58086	0.719072	6.62699	1.25393	1.58086	4.81709	3.43669	2.87468	21.5393	12.1113	16.1907	24.8086	43.3669	GH92	GH	834	20	0	86.14	3	P:GO:0005975
116385	b33	b33.a1	b33.a1.a1	Fomme1	estExt_Genewise1.C_1_t40304	1	0.687612	0.368875	0.687612	1.08057	2.16228	2.16228	1.31013	4.92553	4.3367	1.31013	22.1013	30.6228	30.6228	2.16228	1.56502	1.56502	17.7382	22.1013	GH95	GH	835	20	0	76.01	3	P:GO:0005975
25046	b64	b64.a1	b64.a1.a1	Fomme1	fgenesh1_pg.1_#_418	1	4.17947	6.19686	6.19686	9	192.07	50.7947	25.827	371.759	192.07	718.686	371.759	267.27	137.95	1929.7	718.686	1929.7	371.759	2681.7	gluconolactonase	GH	406	20	0	80.15	2	F:GO:0016787
157081	c586	c586.a1	c586.a1.a1	Fomme1	gm1.7411_g	1	0	0	0	0	0	0	0	0	0	0	99	99	0	0	0	0	0	0	GH152 thaumatin-like	GH	255	20	0	88.5	1	C:GO:0016021	C:integral component of membrane	NA	NA	IPR001938 (PRINTS)
123923	c253	c253.a1	c253.a1.a1	Fomme1	estExt_Genewise1.C_7_t10174	1	3.64159	3.64159	1.15443	3.64159	1.15443	3.64159	3.64159	214.443	45.4159	20.5443	9	9	3.64159	3.64159	3.64159	3.64159	3.64159	20.5443	CBM50 chitinase	(CBM domain)	140	20	1.86e-97	71.29	2	C:GO:0016020
127852	b16	b16.a1	b16.a1.a1	Fomme1	estExt_Genewise1.C_11_t10266	1	1.63665	1.63665	1.63665	3.28133	5.15848	3.28133	3.83293	182.298	111.884	47.3293	25.3665	28.7635	36.9269	5.95193	5.95193	5.95193	3.83293	9	Extracellular metalloproteinase mep	peptidase/protease	586	20	0	76.56	4	P:GO:0006508
142762	b49	b49.a1	b49.a1.a1	Fomme1	estExt_fgenesh1_pm.C_120034	1	2.16228	1.78256	1.44844	3.08424	6.74264	6.74264	1.78256	9	10.3646	10.3646	17.9574	20.5443	23.4844	6.74264	4.99484	5.81292	4.99484	4.99484	amidase signature enzyme	peptidase/protease	556	20	0	86.31	2	F:GO:0016491
87886	b49	b49.a3	b49.a3.a1	Fomme1	e_gw1.7.933.1	1	1.89427	1.03092	1.42446	3.12463	19.3092	9	9	57.7802	23.2446	40.2463	57.7802	40.2463	118.378	57.7802	33.5511	33.5511	33.5511	19.3092	amidase signature enzyme	peptidase/protease	554	20	0	90.33	1	F:GO:0008270	F:zinc ion binding	NA	NA	IPR036928 (G3DSA:3.90.1300.GENE3D)
98121	b75	b75.a2	b75.a2.a1	Fomme1	e_gw1.19.280.1	1	1.84804	1.84804	0.873817	1.31013	4.3367	2.51119	0.873817	3.32876	4.3367	2.51119	22.1013	42.2876	42.2876	9	9	7.11131	17.7382	14.1991	N-acetylhexosaminidase	peptidase/protease	554	20	0	81.66	4	P:GO:0005975
126575	b68	b68.a1	b68.a1.a1	Fomme1	estExt_Genewise1.C_8_t40433	1	1.31013	1.84804	1.84804	2.51119	7.11131	5.57933	2.51119	17.7382	7.11131	34.1119	17.7382	22.1013	17.7382	11.3285	11.3285	17.7382	42.2876	64.7933	tripeptidyl peptidase A	peptidase/protease	604	20	0	81.63	4	P:GO:0006508
145373	b66	b66.a1	b66.a1.a1	Fomme1	estExt_fgenesh1_pg.C_3_t20064	1	2.16228	9	0	16.7828	176.828	99	16.7828	1777.28	315.228	55.2341	999	999	999	17781.8	1777.28	9999	1777.28	177827	peptide N-acetyl-beta-D-glucosaminyl asparaginase amidase A-domain-containing protein	peptidase/protease	593	20	0	82.7	NA	NA	NA	NA	NA	IPR021102 (PFAM)
137010	b99	b99.a1	b99.a1.a1	Fomme1	fgenesh1_pm.16_#_17	1	0	0.232847	0.232847	0	0	0	0	1.31013	0	0	1.84804	4.3367	0.519911	2.51119	1.31013	1.31013	9	22.1013	subtilisin-like protein	peptidase/protease	638	20	0	82.66	4	P:GO:0006508
142953	c230	c230.a1	c230.a1.a1	Fomme1	estExt_fgenesh1_pm.C_140049	1	2.16228	0.778279	4.62341	9	4.62341	16.7828	4.62341	9	4.62341	2.16228	30.6228	30.6228	9	16.7828	16.7828	16.7828	30.6228	55.2341	acid protease	peptidase/protease	330	20	0	85.08	2	P:GO:0006508
141224	b20	b20.a1	b20.a1.a1	Fomme1	estExt_fgenesh1_pm.C_7_t10201	1	2.41455	2.98107	2.98107	5.30957	24.1189	20.5443	4.4117	340.455	340.455	214.443	62.0957	72.5642	157.489	157.489	53.117	84.7696	24.1189	12.5936	peptidase s41 family protein	peptidase/protease	651	20	0	81.59	3	P:GO:0006508
112220	b62	b62.a4	b62.a4.a1	Fomme1	estExt_Genewise1Plus.C_9_t20401	1	1.78256	1.78256	1.78256	1.15443	2.59381	3.64159	2.59381	20.5443	2.59381	45.4159	9	11.9155	26.8256	11.9155	9	9	3.64159	9	family S53 protease	peptidase/protease	568	20	0	86.14	5	P:GO:0006508
93897	b86	b86.a1	b86.a1.a1	Fomme1	e_gw1.12.542.1	1	9	9	9	45.4159	3.64159	9	3.64159	9	20.5443	9	20.5443	214.443	214.443	9	3.64159	3.64159	3.64159	3.64159	acid protease	peptidase/protease	408	20	0	76.88	2	P:GO:0006508
97618	c249	c249.a1	c249.a1.a1	Fomme1	e_gw1.18.748.1	1	999	999	99	999	999	999	999	9999	999	99999	9999	99999999	99999	9999	9999	99999	99999	9999999	PEBP-like protein	peptidase/protease	122	20	2.58e-79	82	5	P:GO:0000467
111617	c201	c201.a1	c201.a1.a1	Fomme1	estExt_Genewise1Plus.C_8_t50085	1	3.64159	3.64159	3.64159	3.64159	9	3.64159	5.81292	9	5.81292	9	3.64159	9	13.678	9	3.64159	3.64159	9	20.5443	acid protease	peptidase/protease	418	20	0	77.59	2	P:GO:0006508
24970	a8	a8.a1	a8.a1.a1	Fomme1	fgenesh1_pg.1_#_342	1	3.64159	11.1153	7.25404	20.5443	55.2341	20.5443	9	1777.28	382.119	999	680.292	5622.41	824.404	81.5404	214.443	214.443	1466.8	8253.04	subtilisin-like protein	peptidase/protease	605	20	0	81.93	4	P:GO:0006508
87242	b46	b46.a2	b46.a2.a1	Fomme1	e_gw1.7.1512.1	1	2.59381	1.78256	1.78256	1.15443	9	3.64159	1.78256	4.99484	9	6.74264	9	20.5443	15.681	6.74264	9	6.74264	4.99484	9	serine carboxypeptidase	peptidase/protease	472	20	0	89.07	2	P:GO:0006508
168546	c235	c235.a1	c235.a1.a1	Fomme1	estExt_Genemark1.C_7_t10216	1	0.29155	0.29155	0	0.29155	1.78256	0.668101	0.668101	1.15443	1.78256	2.59381	2.59381	4.99484	3.64159	1.78256	2.59381	3.64159	9	11.9155	serine carboxypeptidase	peptidase/protease	492	20	0	83.72	2	P:GO:0006508
100431	c102	c102.a2	c102.a2.a1	Fomme1	estExt_Genewise1Plus.C_1_t10218	1	0.154782	0.778279	0.154782	0.778279	2.16228	2.16228	1.05353	5.49382	2.65174	1.73842	19.5353	9	6.49894	4.62341	3.21697	5.49382	6.49894	12.3352	serine carboxypeptidase	peptidase/protease	706	20	0	73.37	3	P:GO:0006508
148756	b44	b44.a1	b44.a1.a1	Fomme1	estExt_fgenesh1_pg.C_130069	1	0.110336	0.110336	0.232847	1.08057	1.84804	0.873817	0.873817	12.6887	9	12.6887	5.57933	11.3285	7.11131	9	6.30527	10.1034	2.16228	2.8986	peptidase S41	peptidase/protease	671	20	0	80.44	4	P:GO:0006508
22698	c135	c135.a1	c135.a1.a1	Fomme1	fgenesh1_kg.10_#_278_#_isotig07201	1	0.584893	0.584893	0.584893	0.995262	1.51189	2.16228	2.98107	9	4.01187	1.51189	9	11.5893	5.30957	14.8489	6.94328	9	18.9526	9	acid phosphatase	others	562	20	0	78.92	1	P:GO:0046907	P:intracellular transport	NA	NA	IPR000560 (PFAM)
74736	c122	c122.a1	c122.a1.a1	Fomme1	e_gw1.1.68.1	1	1.15443	0.668101	0.668101	1.78256	11.9155	3.64159	1.78256	34.9381	20.5443	6.74264	20.5443	15.681	11.9155	58.9484	34.9381	34.9381	11.9155	26.8256	putative isomerase YbhE	others	354	20	0	78.02	2	F:GO:0005515
144982	c351	c351.a1	c351.a1.a1	Fomme1	estExt_fgenesh1_pg.C_3_t10083	1	9	9	9	2.16228	2.16228	9	2.16228	2.16228	2.16228	9	2.16228	9	315.228	2.16228	9	30.6228	9	9	dual-specificity kinase	others	180	20	8.3e-127	74.3	3	P:GO:0016310
138584	b29	b29.a1	b29.a1.a1	Fomme1	estExt_fgenesh1_pm.C_2_t10277	1	9	6.74264	4.99484	3.64159	15.681	4.99484	3.64159	0.29155	0	0	165.81	128.155	463.159	773.264	45.4159	58.9484	598.484	12914.5	acetylglucosaminyltransferase	others	478	20	0	82.79	3	P:GO:0033609
17578	c202	c202.a1	c202.a1.a1	Fomme1	fgenesh1_kg.2_#_660_#_isotig07694	1	1.51189	1.51189	1.51189	2.16228	5.30957	5.30957	4.01187	18.9526	4.01187	4.01187	9	24.1189	5.30957	9	9	6.94328	11.5893	9	macrofage activating glyco	others	378	20	0	80.26	1	C:GO:0016021	C:integral component of membrane	NA	NA	mobidb-lite (MOBIDB_LITE)
111950	c203	c203.a1	c203.a1.a1	Fomme1	estExt_Genewise1Plus.C_9_t10237	1	2.72759	4.17947	4.17947	2.72759	6.19686	4.17947	4.17947	12.895	6.19686	12.895	9	6.19686	9	4.17947	6.19686	4.17947	12.895	36.2759	nucleotidase	others	308	20	0	76.7	3	P:GO:0016311
105566	c228	c228.a1	c228.a1.a1	Fomme1	estExt_Genewise1Plus.C_5_t10117	1	1.6827	0.930698	0.930698	4.17947	6.19686	6.19686	6.19686	18.307	9	12.895	18.307	9	18.307	18.307	12.895	9	12.895	18.307	endoribonuclease	others	127	20	3.76e-88	86.73	NA	NA	NA	NA	NA	IPR006175 (PFAM)
164705	c571	c571.a1	c571.a1.a1	Fomme1	estExt_Genemark1.C_1_t20261	1	0	0	0	0	0	0	0	0	0	0	0	99	0	0	0	0	9	0	ribonuclease	others	135	20	1.34e-96	86.41	3	P:GO:0090502
49670	c506	c506.a1	c506.a1.a1	Fomme1	gw1.1.2249.1	1	0	0	0	0	0	0	0	0	0	0	9	9	0	0	0	0	9999	99	lipase	others	66	20	4.3e-44	77.56	2	P:GO:0006629
107728	b22	b22.a1	b22.a1.a1	Fomme1	estExt_Genewise1Plus.C_6_t10485	1	12.895	12.895	9	7.48343	99	21.7585	12.895	192.07	116.877	83.8343	70.9686	83.8343	50.7947	847.343	516.947	516.947	516.947	516.947	carboxylesterase	others	535	20	0	75.52	3	P:GO:0016192
134425	b48	b48.a1	b48.a1.a1	Fomme1	fgenesh1_pm.6_#_575	1	0.84785	1.92864	2.98107	5.30957	7.57696	7.57696	5.30957	2.41455	0.584893	5.30957	38.8107	45.4159	28.2864	24.1189	33.1455	38.8107	38.8107	72.5642	carboxylesterase	others	558	20	0	76.31	1	F:GO:0016787	F:hydrolase activity	NA	NA	IPR029058 (G3DSA:3.40.50.GENE3D)
88008	b40	b40.a1	b40.a1.a1	Fomme1	e_gw1.7.647.1	1	1.05353	0.333521	0.539927	2.16228	7.65964	4.62341	0.778279	6.49894	2.16228	10.5478	19.5353	26.3842	19.5353	114.478	63.9382	85.5964	47.6968	26.3842	carboxylesterase	others	533	20	0	76.16	1	F:GO:0016787	F:hydrolase activity	EC:3	Hydrolases	IPR002018 (PFAM)
112507	b45	b45.a1	b45.a1.a1	Fomme1	estExt_Genewise1Plus.C_10_t20157	1	2.16228	3.64159	2.16228	7.25404	16.7828	9	7.25404	7.25404	1.15443	5.81292	45.4159	120.153	55.2341	55.2341	55.2341	145.78	260.016	561.341	carboxylesterase	others	542	20	0	79.26	2	F:GO:0016787
144576	b45	b45.a3	b45.a3.a1	Fomme1	estExt_fgenesh1_pg.C_2_t10215	1	0.467799	1.61016	0.467799	1.61016	11.1153	7.25404	1.61016	4.62341	1.61016	2.16228	16.7828	11.1153	5.81292	13.678	3.64159	5.81292	25.1016	67.1292	carboxylesterase	others	541	20	0	80.1	1	F:GO:0016787	F:hydrolase activity	EC:3	Hydrolases	IPR029058 (G3DSA:3.40.50.GENE3D)
19034	c543	c543.a1	c543.a1.a1	Fomme1	fgenesh1_kg.5_#_145_#_isotig08700	1	0	0	0	0	0	0	0	0	0	0	99	99	99	9	0	99	9	99	PLC-like phosphodiesterase	others	368	20	0	80.5	3	P:GO:0006629
146208	c218	c218.a1	c218.a1.a1	Fomme1	estExt_fgenesh1_pg.C_5_t10489	1	0	0	0	0	1.6827	0	0	9	0.389495	1.6827	25.827	4.17947	6.19686	1.6827	0	0	0	0	antibiotic biosynthesis monooxygenase	others	106	20	1.21e-74	67.94	1	F:GO:0004497	F:monooxygenase activity	NA	NA	IPR007138 (PFAM)
148390	c252	c252.a1	c252.a1.a1	Fomme1	estExt_fgenesh1_pg.C_100071	1	9999	999	9999	9999	9999	9999	9999	99999	9999	9999	999999	9999999	999999	999999	999999	999999	999999	99999999	unknown	others	182	17	1.03e-132	57.22	NA	NA	NA	NA	NA	G3DSA:2.80.10.50 (GENE3D)
159529	c210	c210.a1	c210.a1.a1	Fomme1	gm1.9859_g	1	1.51189	1.51189	1.51189	9	9	5.30957	1.51189	1.51189	0	1.51189	9	14.8489	38.8107	9	24.1189	24.1189	9	62.0957	unknown	others	232	12	5.94e-174	57.8	NA	NA	NA	NA	NA	G3DSA:2.80.10.50 (GENE3D)
159595	c212	c212.a1	c212.a1.a1	Fomme1	gm1.9925_g	1	3.64159	1.15443	1.15443	3.64159	3.64159	3.64159	3.64159	3.64159	3.64159	3.64159	20.5443	3.64159	9	3.64159	3.64159	9	3.64159	3.64159	unknown	others	188	20	1.42e-137	55.99	NA	NA	NA	NA	NA	G3DSA:2.80.10.50 (GENE3D)
165774	c136	c136.a1	c136.a1.a1	Fomme1	estExt_Genemark1.C_3_t10046	1	2.16228	4.62341	2.16228	4.62341	30.6228	2.16228	16.7828	561.341	999	999	99	55.2341	55.2341	16.7828	16.7828	30.6228	2.16228	4.62341	unknown	others	237	20	1.36e-173	61.4	NA	NA	NA	NA	NA	SIGNAL_PEPTIDE_H_REGION (PHOBIUS)
78189	c354	c354.a1	c354.a1.a1	Fomme1	e_gw1.3.1192.1	1	0	0	0	3.64159	9	3.64159	1.15443	9	3.64159	3.64159	45.4159	9	45.4159	3.64159	1.15443	3.64159	20.5443	45.4159	unknown	others	139	20	2.04e-96	71.84	NA	NA	NA	NA	NA	IPR045469 (PFAM)
149461	c309	c309.a1	c309.a1.a1	Fomme1	estExt_fgenesh1_pg.C_180176	1	0	0	0	3.64159	9	0	0	9	45.4159	1.15443	3.64159	0	0	0	0	0	0	0	unknown	others	177	12	1.07e-122	72.2	NA	NA	NA	NA	NA	G3DSA:2.80.10.50 (GENE3D)

## Sheet: Tver_emPAI
#proteinId	Group ID	Subgroup ID	Protein ID	accession	fungi	gene.ID	Number of proteins	bluck	bulk 1	bulk 2	bulk 3	bulk 4	bulk 5	bulk 6	GD11	GD12	GD13	GD31	GD32	GD33	HD11	HD12	HD13	HD31	HD32	HD33	Description	classification	Length	#Hits	e-Value	sim mean	#GO	GO IDs	GO Names	GO Names	Enzyme Names	InterPro IDs
130496	a1	a1.b17	a1.b17.a1	jgi	Trave1	e_gw1.10.609.1	1	4.62341	0.211528	0.467799	0.211528	1.15443	1.61016	1.15443	9	30.6228	37.3119	4.62341	4.62341	2.83119	1.15443	0.778279	5.81292	1	1	1	manganese-dependent peroxidase	MnP	361	20	0	92.67	6	P:GO:0034599
131080	a1	a1.b18	a1.b18.a1	jgi	Trave1	e_gw1.10.521.1	1	4.62341	0.211528	0.467799	0.211528	1.61016	2.16228	1.15443	7.25404	25.1016	37.3119	3.64159	3.64159	2.16228	0.778279	0.778279	3.64159	1	1	1	manganese-dependent peroxidase	MnP	361	20	0	92.89	6	P:GO:0034599
26239	a1	a1.b25	a1.b25.a1	jgi	Trave1	fgenesh1_kg.2_#_49_#_isotig06902	1	55.2341	2.16228	0.778279	2.16228	2.16228	16.7828	2.16228	2.16228	4.62341	16.7828	0.778279	2.16228	16.7828	9	4.62341	2.16228	0.778279	30.6228	2.16228	manganese-repressed peroxidase	MnP	364	20	0	88.9	6	P:GO:0034599
112835	a1	a1.b15	a1.b15.a1	jgi	Trave1	e_gw1.2.1070.1	1	70.9686	2.72759	6.19686	6.19686	18.307	18.307	25.827	6.19686	6.19686	99	2.72759	2.72759	6.19686	36.2759	36.2759	718.686	0.389495	4.17947	4.17947	manganese peroxidase 2	MnP	362	20	0	93.41	6	P:GO:0034599
43477	a1	a1.a3	a1.a3.a1	jgi	Trave1	gm1.2361_g	1	2510.89	11.5893	24.1189	24.1189	124.893	315.228	198.526	11.5893	5.30957	78.4328	2.16228	2.16228	24.1189	1.25892e+06	5.01187e+06	6309573444	2.98107	793.328	78.4328	manganese peroxidase 5	MnP	365	20	0	88.77	6	P:GO:0034599
51375	a1	a1.b32	a1.b32.a1	jgi	Trave1	gm1.10259_g	1	1.37137	0	0.333521	0	0.333521	0.333521	0.778279	3.21697	16.7828	22.7137	1.37137	2.16228	0.778279	1	1	1.37137	1	1	1	manganese peroxidase 1	MnP	365	20	0	90.5	6	P:GO:0034599
43578	a1	a1.a6	a1.a6.a1	jgi	Trave1	gm1.2462_g	1	15847.9	24.1189	9	24.1189	250.189	3980.07	1583.89	0.584893	0.584893	629.957	2.98107	0.584893	62.0957	24.1189	24.1189	397.107	1	2.98107	9	prepropeptide lignin peroxidase	LiP	367	20	0	89.78	7	P:GO:0034599
133731	a1	a1.a9	a1.a9.a1	jgi	Trave1	e_gw1.12.519.1	1	680.292	9	2.16228	5.81292	20.5443	99	99	30.6228	67.1292	214.443	0.467799	0.467799	9	31621.8	2153.43	999999	1	13.678	5.81292	prepropeptide lignin peroxidase	LiP	364	20	0	92.34	7	P:GO:0034599
134657	a1	a1.b14	a1.b14.a1	jgi	Trave1	e_gw1.13.390.1	1	9	0.389495	0.389495	0.930698	1.6827	6.19686	4.17947	99	99	99	0.389495	0.930698	6.19686	70.9686	18.307	1929.7	1	1.6827	0.930698	prepropeptide lignin peroxidase	LiP	364	20	0	91.11	7	P:GO:0034599
133918	a1	a1.b13	a1.b13.a1	jgi	Trave1	e_gw1.12.575.1	1	9	0.389495	0.389495	0.930698	1.6827	9	4.17947	70.9686	70.9686	137.95	0.389495	0.930698	4.17947	267.27	70.9686	19306	1	1.6827	0.930698	prepropeptide lignin peroxidase	LiP	364	20	0	91.51	7	P:GO:0034599
52333	a1	a1.b10	a1.b10.a1	jgi	Trave1	gm1.11217_g	1	70.9686	6.19686	2.72759	4.17947	18.307	99	70.9686	70.9686	25.827	99	0.389495	0.389495	12.895	5178.47	1388.5	268269	1	18.307	6.19686	prepropeptide lignin peroxidase	LiP	372	20	0	91.91	7	P:GO:0034599
114944	a1	a1.a7	a1.a7.a1	jgi	Trave1	e_gw1.2.1056.1	1	99	6.19686	1.6827	4.17947	9	36.2759	25.827	36.2759	36.2759	70.9686	0.389495	0.389495	6.19686	3726.59	718.686	268269	1	9	4.17947	prepropeptide lignin peroxidase	LiP	372	20	0	92.68	7	P:GO:0034599
133326	a1	a1.b12	a1.b12.a1	jgi	Trave1	e_gw1.12.644.1	2	11.9155	0.29155	0.29155	0.668101	1.78256	4.99484	2.59381	34.9381	20.5443	20.5443	0.29155	0.29155	1.78256	58.9484	45.4159	3592.81	1	1.78256	0.668101	prepropeptide lignin peroxidase	LiP	364	20	0	91.3	7	P:GO:0034599
134226	a1	a1.b21	a1.b21.a1	jgi	Trave1	e_gw1.12.502.1	1	11.5893	0.995262	0.258925	0.995262	2.98107	9	1.51189	9	6.94328	18.9526	9	4.01187	2.98107	0.584893	0.258925	1	1	0.258925	0.258925	prepropeptide lignin peroxidase	LiP	361	20	0	86.24	7	P:GO:0034599
48870	a3	a3.a1	a3.a1.a1	jgi	Trave1	gm1.7754_g	1	243.844	17.9574	20.5443	15.681	51.75	128.155	76.4264	34.9381	34.9381	165.81	15.681	39.8424	214.443	1894.74	2153.43	1667.1	5993.84	598.484	1135.46	Dyp-type peroxidase	DyP	485	20	0	77.93	3	P:GO:0098869
115295	a4	a4.a5	a4.a5.a1	jgi	Trave1	e_gw1.3.986.1	1	6.74264	1.15443	2.59381	0.668101	2.59381	4.99484	2.59381	76.4264	58.9484	165.81	4.99484	2.59381	1.15443	1	1	1	0.29155	0.29155	0.29155	laccase G	laccase	520	20	0	92.24	4	P:GO:0046274
138261	a4	a4.a8	a4.a8.a1	jgi	Trave1	estExt_Genewise1.C_1_t20010	1	3.64159	0	0.668101	0.668101	0.668101	1.78256	1.78256	6.74264	20.5443	45.4159	4.99484	1.78256	4.99484	0.668101	0.29155	0.29155	2.59381	2.59381	3.64159	laccase	laccase	520	20	0	95.49	4	P:GO:0046274
68023	a4	a4.a3	a4.a3.a1	jgi	Trave1	estExt_Genemark1.C_1_t10451	1	3.39397	0.178769	0.178769	0.178769	1.27585	3.39397	1.6827	15.3789	21.7585	15.3789	192.07	50.7947	30.6228	1	0.178769	0.178769	0.637894	0.389495	0.930698	laccase	laccase	519	20	0	98.37	4	P:GO:0046274
37188	a4	a4.a4	a4.a4.a1	jgi	Trave1	fgenesh1_pm.6_#_40	1	7.25404	0.211528	0.211528	0.211528	3.64159	2.16228	2.16228	3.64159	0.778279	0.778279	0.778279	1.61016	2.83119	2.83119	7.25404	7.25404	37.3119	9	4.62341	laccase D	laccase	512	20	0	86.09	4	P:GO:0046274
116129	b10	b10.a2	b10.a2.a1	jgi	Trave1	e_gw1.3.1154.1	1	19.5353	3.21697	1.73842	1.73842	6.49894	10.5478	3.21697	9	4.62341	16.7828	561.341	47.6968	204.353	420.697	315.228	132.352	176.828	364.174	236.137	glyoxal oxidase precursor	glyoxal oxidase	553	20	0	91.38	1	F:GO:0016491	F:oxidoreductase activity	F:oxidoreductase activity	Oxidoreductases	IPR009880 (PFAM)
118266	b10	b10.a1	b10.a1.a1	jgi	Trave1	e_gw1.3.999.1	1	49.8022	18.6842	5.66085	5.66085	12.1113	18.6842	10.4505	4.08022	1.95521	7.73326	7.73326	4.08022	4.08022	1718.07	1967.42	872.326	170.907	5079.22	2579.86	glyoxal oxidase precursor	glyoxal oxidase	559	20	0	91.72	1	F:GO:0016491	F:oxidoreductase activity	F:oxidoreductase activity	Oxidoreductases	IPR009880 (PFAM)
130750	b10	b10.a4	b10.a4.a1	jgi	Trave1	e_gw1.10.598.1	1	2.98107	1.51189	1.15443	1.51189	1.51189	3.64159	1.92864	2.41455	2.41455	4.4117	17.4785	5.30957	12.5936	28.2864	53.117	17.4785	10.6591	38.8107	12.5936	glyoxal oxidase precursor	glyoxal oxidase	553	20	0	91.11	1	F:GO:0016491	F:oxidoreductase activity	F:oxidoreductase activity	Oxidoreductases	IPR013783 (G3DSA:2.60.40.GENE3D)
117805	b10	b10.a3	b10.a3.a1	jgi	Trave1	e_gw1.3.1288.1	1	9	2.87468	1.58086	1.58086	2.87468	5.66085	2.38386	1.95521	1.25393	2.87468	3.43669	2.87468	2.38386	37.7468	86.3326	65.6085	16.1907	130.113	65.6085	glyoxal oxidase precursor	glyoxal oxidase	557	20	0	91.77	1	F:GO:0016491	F:oxidoreductase activity	F:oxidoreductase activity	Oxidoreductases	IPR015202 (PFAM)
73596	b70	b70.a1	b70.a1.a1	jgi	Trave1	estExt_Genemark1.C_9_t10406	1	1.92864	0	0.359356	0.165914	0.584893	0.584893	1.15443	10.6591	7.57696	28.2864	2.41455	2.98107	0.84785	0.584893	0.584893	1	0.165914	0.84785	0.84785	cellobiose dehydrogenase	CDH (GMC oxidase)	768	20	0	91.97	5	P:GO:0000165
30524	c101	c101.a1	c101.a1.a1	jgi	Trave1	fgenesh1_kg.9_#_230_#_isotig05488	1	55.2341	2.16228	4.62341	0.333521	6.49894	22.7137	9	22.7137	41.1697	132.352	176.828	561.341	132.352	1.37137	1.37137	0.333521	1.37137	1.37137	3.21697	GH13_32-CBM20 alpha-amylase	GH (CBM domain)	598	20	0	87.61	2	P:GO:0005975
68557	b36	b36.a1	b36.a1.a1	jgi	Trave1	estExt_Genemark1.C_1_t30140	1	3.15956	0.550516	0.730196	0.550516	1.6827	2.72759	2.34048	2.72759	1.99358	3.15956	6.19686	5.44947	5.44947	20.5443	28.9358	10.1588	14.5052	40.5956	14.5052	GH3_CBM1 glucosidase	GH (CBM domain)	814	20	0	91.8	3	P:GO:0000724
134721	b82	b82.a1	b82.a1.a1	jgi	Trave1	e_gw1.13.1089.1	1	250.189	24.1189	24.1189	24.1189	62.0957	99	62.0957	250.189	629.957	9999	99	157.489	1583.89	24.1189	157.489	62.0957	2510.89	397.107	397.107	laminarinase (GH16)	GH	314	20	0	87.59	2	P:GO:0005975
25402	c149	c149.a1	c149.a1.a1	jgi	Trave1	fgenesh1_kg.1_#_223_#_isotig01416	1	30.6228	2.16228	5.81292	2.16228	9	20.5443	13.678	67.1292	67.1292	45.4159	13.678	13.678	20.5443	67.1292	145.78	20.5443	30.6228	13.678	45.4159	GH5_9 glucosidase	GH	424	20	0	89.15	3	P:GO:0000272
127171	b36	b36.a2	b36.a2.a1	jgi	Trave1	e_gw1.8.879.1	1	2.67466	0.105295	0.221677	0.105295	0.492496	1.72134	0.492496	1.01534	0.823348	1.46209	13.925	10.053	8.04736	0.350314	0.221677	0.221677	0.492496	0.350314	0.350314	GH3 glucosidase	GH	792	20	0	84.78	4	P:GO:0005975
37357	b13	b13.a2	b13.a2.a1	jgi	Trave1	fgenesh1_pm.6_#_209	1	315.228	16.7828	16.7828	22.7137	55.2341	420.697	55.2341	1777.28	17781.8	99999999	4215.97	9999	1332.52	41.1697	30.6228	41.1697	41.1697	22.7137	22.7137	GH15_CBM20 glucoamylase	GH	580	20	6.45e-147	88.15	1	F:GO:0016787	F:hydrolase activity	F:hydrolase activity	Hydrolases	IPR036908 (G3DSA:2.40.40.GENE3D)
150608	c107	c107.a1	c107.a1.a1	jgi	Trave1	estExt_Genewise1.C_7_t40230	1	16.7828	2.16228	0.778279	2.16228	4.62341	4.62341	4.62341	315.228	55.2341	99	16.7828	16.7828	16.7828	315.228	55.2341	4.62341	30.6228	9	9	GH5_CBM1 endoglucanase	GH	386	20	0	89	3	P:GO:0000272
168018	c283	c283.a1	c283.a1.a1	jgi	Trave1	estExt_Genewise1Plus.C_6_t20304	1	16.7828	0	4.62341	0	0	4.62341	0.778279	99	30.6228	55.2341	2.16228	2.16228	9	55.2341	55.2341	2.16228	55.2341	99	30.6228	GH45 endoglucanase V-like protein	GH	204	20	0	85.81	3	P:GO:0005975
28580	b13	b13.a4	b13.a4.a1	jgi	Trave1	fgenesh1_kg.5_#_166_#_isotig01255	1	1.84804	0.519911	0.232847	0.232847	0.873817	1.31013	0.519911	7.11131	22.1013	34.1119	17.7382	14.1991	14.1991	0.232847	0.519911	0.232847	0.232847	0.232847	0.232847	GH15_CBM20 Glucoamylase	GH	579	20	0	89.52	5	P:GO:0030245
58033	b37	b37.a1	b37.a1.a1	jgi	Trave1	estExt_fgenesh1_pm.C_4_t20333	1	1.34623	0.089023	0.089023	0	0.29155	0.29155	0.089023	1.15443	3.64159	3.26216	15.681	17.166	8.18254	1	1	1	1	1	0.089023	GH31 glucosidase alpha-glucosidase	GH	896	20	0	91.36	2	P:GO:0030245
63826	a7	a7.a1	a7.a1.a1	jgi	Trave1	estExt_fgenesh1_pg.C_4_t10147	1	1583.89	38.8107	38.8107	38.8107	78.4328	500.187	397.107	63094.7	39809.7	79431.8	3161.28	50117.7	12588.3	15847.9	7942.28	2510.89	9999	9999	3161.28	GH6_CBM1 cellobiohydrolaseII	GH	455	20	0	90.82	2	P:GO:0030245
112163	a2	a2.a1	a2.a1.a1	jgi	Trave1	e_gw1.1.1465.1	1	680.292	20.5443	20.5443	16.7828	30.6228	176.828	145.78	31621.8	3830.19	38310.9	45.4159	25.1016	561.341	1.77828e+07	8.25404e+06	315.228	1210.53	8253.04	561.341	GH7 cellobiohydrolaseI	GH	456	20	0	90.62	2	P:GO:0030245
124366	a2	a2.a2	a2.a2.a1	jgi	Trave1	e_gw1.6.717.1	1	267.27	15.3789	10.7877	10.7877	25.827	162.789	42.9397	847.343	609.54	19306	162.789	438.397	116.877	99999	51793.7	718.686	16377.9	7195.86	8482.43	GH7 cellobiohydrolaseI	GH	457	20	0	91.58	2	P:GO:0030245
125941	a2	a2.a4	a2.a4.a1	jgi	Trave1	e_gw1.7.676.1	1	16.1907	2.38386	1.58086	1.58086	4.08022	6.62699	4.08022	195.842	75.2699	170.907	4.08022	2.38386	18.6842	442.669	130.113	5.66085	14.0131	18.6842	6.62699	GH7 cellobiohydrolaseI	GH	456	20	8.92e-178	86.59	2	P:GO:0000272
110790	a2	a2.a5	a2.a5.a1	jgi	Trave1	e_gw1.1.1440.1	1	10.053	1.22754	0.649648	0.823348	3.96195	4.48442	3.48925	48.6195	39.6159	80.8547	29.0788	53.8442	43.8925	3.06159	7.18547	1.72134	21.2754	2.00788	3.48925	GH7 cellobiohydrolaseI	GH	456	20	0	88.12	6	P:GO:0045493
136117	c204	c204.a1	c204.a1.a1	jgi	Trave1	e_gw1.14.279.1	1	30.6228	9	4.62341	4.62341	16.7828	16.7828	16.7828	55.2341	55.2341	55.2341	2.16228	2.16228	16.7828	176.828	55.2341	9	30.6228	561.341	176.828	GH12 endocellulase	GH	244	20	0	88.88	4	P:GO:0045493
143379	c229	c229.a1	c229.a1.a1	jgi	Trave1	estExt_Genewise1.C_3_t20476	1	99	9	9	9	30.6228	9	9	315.228	99	99	1	9	30.6228	999	315.228	30.6228	99	3161.28	3161.28	AA9_CBM1	AA9 (CBM domain)	316	20	0	84.07	4	P:GO:0045493
162729	c139	c139.a2	c139.a2.a1	jgi	Trave1	estExt_Genewise1Plus.C_3_t20390	1	2.16228	0.778279	0	0	2.16228	0.778279	4.62341	30.6228	176.828	30.6228	2.16228	2.16228	4.62341	4.62341	4.62341	1	2.16228	2.16228	4.62341	AA9	AA9	228	20	0	87.25	10	P:GO:0005975
162601	c206	c206.a1	c206.a1.a1	jgi	Trave1	estExt_Genewise1Plus.C_3_t20245	1	9	0.389495	0.389495	0	2.72759	1.6827	0.930698	50.7947	50.7947	70.9686	4.17947	9	12.895	2.72759	4.17947	1	0.930698	0.389495	1.6827	AA9	AA9	238	20	0	81.12	10	P:GO:0042351
51004	b52	b52.a1	b52.a1.a1	jgi	Trave1	gm1.9888_g	1	9	2.16228	2.16228	2.16228	9	30.6228	16.7828	16.7828	16.7828	16.7828	0.778279	0.778279	4.62341	3161.28	3161.28	9	99999	316227765	177827940	AA9	AA9	275	20	2.89e-165	91.22	3	F:GO:0004497
39560	c139	c139.a1	c139.a1.a1	jgi	Trave1	fgenesh1_pm.10_#_345	1	16.7828	0.778279	2.16228	2.16228	9	9	2.16228	0.778279	0.778279	2.16228	1	0.778279	1	176.828	315.228	9	9999	5622.41	9999	AA9	AA9	235	20	7.84e-174	92.52	3	F:GO:0004497
52416	b12	b12.a1	b12.a1.a1	jgi	Trave1	gm1.11300_g	1	198.526	4.01187	9	24.1189	38.8107	198.526	99	3980.07	1257.93	9999	999	500.187	1583.89	250.189	500.187	315.228	198.526	500.187	315.228	endo-polygalacturonase PG1	pectinase	366	20	0	88.68	5	P:GO:0005975
72935	b65	b65.a1	b65.a1.a1	jgi	Trave1	estExt_Genemark1.C_8_t10021	1	397.107	24.1189	14.8489	24.1189	5.30957	62.0957	24.1189	629.957	250.189	1583.89	397.107	397.107	9999	62.0957	24.1189	24.1189	99999	1583.89	6308.57	GH28 rhamnogalacturonase	pectinase	441	20	6.5e-174	82.79	3	F:GO:0004497
141321	b65	b65.a2	b65.a2.a1	jgi	Trave1	estExt_Genewise1.C_2_t20384	1	67.1292	3.64159	3.64159	2.16228	9	20.5443	9	13.678	30.6228	67.1292	5.81292	5.81292	9	214.443	680.292	315.228	14677	1466.8	9999	GH28 rhamnogalacturonase	pectinase	440	20	0	85.52	4	P:GO:0005975
74031	c214	c214.a1	c214.a1.a1	jgi	Trave1	estExt_Genemark1.C_10_t10443	1	2.16228	0	0.333521	0.333521	0.778279	1.37137	0.333521	1.37137	1.37137	2.16228	16.7828	12.3352	4.62341	0.778279	0.333521	0.333521	3.21697	2.16228	1.37137	GH28 rhamnogalacturonase	pectinase	408	20	0	91.62	4	P:GO:0045490
33056	b47	b47.a2	b47.a2.a1	jgi	Trave1	fgenesh1_pm.1_#_400	1	561.341	99	55.2341	2.16228	55.2341	1777.28	315.228	177827	56233.1	56233.1	315.228	9999	1777.28	177827	99999	1777.28	999	1777.28	3161.28	CBM1_GH5	GH (CBM domain)	359	20	0	91.98	6	P:GO:0005975
38102	a9	a9.a1	a9.a1.a1	jgi	Trave1	fgenesh1_pm.7_#_405	1	52.367	17.7382	5.57933	11.3285	11.3285	27.4804	22.1013	2309.13	283.804	283.804	283.804	532.67	1518.91	35110.9	151990	656.933	999	2309.13	1518.91	GH10_CBM1 endo-1,4-beta-xylanase C precursor	GH (CBM domain)	401	20	0	89.52	6	P:GO:0005975
144893	b97	b97.a1	b97.a1.a1	jgi	Trave1	estExt_Genewise1.C_3_t70138	1	2.83119	0.211528	0.211528	0	0.467799	0.778279	0.778279	20.5443	30.6228	45.4159	9	13.678	25.1016	1	1	1	1	1	1	GH10_CBM1	GH (CBM domain)	382	20	0	88.95	4	P:GO:0045490
161823	c306	c306.a1	c306.a1.a1	jgi	Trave1	estExt_Genewise1Plus.C_2_t50365	1	9	2.16228	2.16228	2.16228	2.16228	9	4.62341	9	9	16.7828	9	4.62341	9	9	9	4.62341	16.7828	9	9	GH5_7 CBM1	GH (CBM domain)	444	20	0	78.92	1	F:GO:0004553	F:hydrolase activity, hydrolyzing O-glycosyl compounds	F:hydrolase activity, hydrolyzing O-glycosyl compounds	Glycosylases	IPR039514 (PFAM)
133420	c284	c284.a1	c284.a1.a1	jgi	Trave1	e_gw1.12.444.1	1	99	2.16228	30.6228	30.6228	99	30.6228	30.6228	999	999	30.6228	9	2.16228	30.6228	999	9999	99	99	999	999	CBM1_GH5	GH (CBM domain)	251	20	0	84.66	3	P:GO:0005975
145953	b50	b50.a1	b50.a1.a1	jgi	Trave1	estExt_Genewise1.C_4_t30357	1	11.3285	0.519911	0.519911	0	2.51119	7.11131	3.32876	99	150.991	350.119	80.1131	80.1131	186.382	14.1991	42.2876	27.4804	7.11131	1.84804	2.51119	GH43_CBM35 (hemicell degradation) galactan 1,3-beta-galactosidase	GH (CBM domain)	444	20	0	80.97	3	P:GO:0005975
54963	b13	b13.a1	b13.a1.a1	jgi	Trave1	estExt_fgenesh1_pm.C_1_t10075	1	748.894	4.62341	6.49894	9	12.3352	99	41.1697	562340	42168.7	4.21697e+08	17781.8	99999	5622.41	2.16228	22.7137	12.3352	30.6228	6.49894	4.62341	GH15_CBM20 glucoamylase	GH (CBM domain)	582	20	0	84.4	2	F:GO:0016787
66957	b30	b30.a1	b30.a1.a1	jgi	Trave1	estExt_fgenesh1_pg.C_120133	1	137.95	12.895	4.17947	4.17947	36.2759	50.7947	18.307	2681.7	371.759	1388.5	1929.7	999	192.07	267.27	1388.5	50.7947	193069	5178.47	19306	GH30	GH	490	20	0	83.59	7	P:GO:0005975
75494	b11	b11.a1	b11.a1.a1	jgi	Trave1	estExt_Genemark1.C_150200	1	34.9381	4.99484	3.64159	2.59381	7.79923	11.9155	7.79923	34.9381	128.155	2781.56	407.424	112.646	526.5	45.4159	86.9923	51.75	86.9923	23.4844	30.6228	GH92 - mannosidase	GH	823	20	0	85.92	2	P:GO:0031222
37024	a6	a6.a1	a6.a1.a1	jgi	Trave1	fgenesh1_pm.5_#_453	1	18.0546	2.01995	3.36516	1.75423	5.30957	13.4544	6.58578	35.3078	38.8107	32.1131	830.764	1444.44	157.489	12.1826	12.1826	11.0226	32.1131	12.1826	12.1826	GH35 - galactosidase	GH	1021	20	0	84.69	3	P:GO:0031222
50621	b64	b64.a2	b64.a2.a1	jgi	Trave1	gm1.9505_g	1	22.7137	3.21697	3.21697	2.16228	9	12.3352	6.49894	12.3352	16.7828	30.6228	99	55.2341	41.1697	55.2341	41.1697	41.1697	16.7828	132.352	99	D-lactonohydrolase-like protein	GH	421	20	0	90.12	3	P:GO:0005975
131501	b15	b15.a1	b15.a1.a1	jgi	Trave1	e_gw1.10.272.1	1	19.5353	4.62341	1.73842	2.65174	5.49382	14.3993	9	10.5478	7.65964	12.3352	10.5478	19.5353	22.7137	315.228	204.353	236.137	132.352	364.174	236.137	GH47 - mannosidase	GH	548	20	0	85.79	4	P:GO:0000272
58222	c180	c180.a1	c180.a1.a1	jgi	Trave1	estExt_fgenesh1_pm.C_5_t10200	1	463.159	0	0	0	1.15443	20.5443	1.15443	21543.3	21543.3	99999	46414.9	215442	21543.3	1	1	1	1.15443	1	1	GH43 (hemicellulose degradation)	GH	332	20	0	86.42	1	F:GO:0016787	F:hydrolase activity	F:hydrolase activity	Hydrolases	PTHR16631 (PANTHER)
59914	a5	a5.a1	a5.a1.a1	jgi	Trave1	estExt_fgenesh1_pm.C_9_t10159	1	45.4159	7.79923	5.81292	5.81292	11.9155	34.9381	9	1667.1	680.292	1667.1	2447.44	5274	2153.43	7.79923	10.3646	13.678	11.9155	3.64159	10.3646	GH51 arabinofuranosidase	GH	646	20	0	88.57	3	P:GO:0005975
62730	c285	c285.a1	c285.a1.a1	jgi	Trave1	estExt_fgenesh1_pg.C_2_t10361	1	9	0	0	0	0.778279	4.62341	0.778279	4.62341	55.2341	99	30.6228	55.2341	16.7828	2.16228	2.16228	0.778279	9	4.62341	2.16228	GH17	GH	363	20	0	87.21	5	P:GO:0008152
159574	b38	b38.a1	b38.a1.a1	jgi	Trave1	estExt_Genewise1Plus.C_1_t60393	1	27.4804	4.3367	7.11131	5.57933	7.11131	9	7.11131	22.1013	17.7382	52.367	99	99	99	4.3367	9	5.57933	22.1013	14.1991	11.3285	GH27 galactosidase	GH	436	20	0	86.07	2	F:GO:0016787
143650	c127	c127.a1	c127.a1.a1	jgi	Trave1	estExt_Genewise1.C_3_t30348	1	4.01187	0.584893	0	0.584893	1.51189	2.98107	2.16228	9	11.5893	24.1189	24.1189	14.8489	14.8489	14.8489	9	2.98107	49.1187	18.9526	14.8489	GH53 arabinogalactan endo-1,4-beta-galactosidase	GH	342	20	0	89.97	4	P:GO:0000272
120979	b25	b25.a2	b25.a2.a1	jgi	Trave1	e_gw1.4.2579.1	1	55.2341	5.81292	2.16228	1.61016	13.678	20.5443	7.25404	9	13.678	16.7828	120.153	81.5404	315.228	7.25404	81.5404	37.3119	5622.41	2609.16	214.443	GH55	GH	758	20	0	90.71	2	F:GO:0016787
50178	c350	c350.a1	c350.a1.a1	jgi	Trave1	gm1.9062_g	1	3.64159	3.64159	3.64159	3.64159	3.64159	1.15443	3.64159	9	9	20.5443	1.15443	3.64159	3.64159	9	3.64159	3.64159	45.4159	20.5443	99	GH12	GH	258	20	0	81.4	4	P:GO:0006508
62247	c231	c231.a1	c231.a1.a1	jgi	Trave1	estExt_fgenesh1_pg.C_1_t20248	1	2.72759	0	0.389495	0	1.6827	2.72759	0.389495	9	6.19686	4.17947	1.6827	2.72759	1.6827	25.827	9	1.6827	9	6.19686	4.17947	GH131	GH	255	20	0	81.65	2	P:GO:0031222
175614	b77	b77.a1	b77.a1.a1	jgi	Trave1	estExt_Genewise1Plus.C_14_t20113	1	55.2341	4.62341	2.16228	3.21697	12.3352	9	16.7828	6.49894	6.49894	4.62341	22.7137	16.7828	12.3352	420.697	73.9894	55.2341	748.894	2370.37	561.341	GH131	GH	308	20	0	89.25	6	P:GO:0005975
46654	c378	c378.a1	c378.a1.a1	jgi	Trave1	gm1.5538_g	1	2.16228	0	0	0	0	0	0	2.16228	2.16228	9	99	30.6228	9	1	1	1	1	1	1	GH43	GH	340	20	0	80.8	3	P:GO:0005975
141481	c169	c169.a1	c169.a1.a1	jgi	Trave1	estExt_Genewise1.C_2_t30165	1	9	0.778279	0.778279	0.333521	0.778279	1.37137	0.778279	3.21697	2.16228	2.16228	6.49894	9	16.7828	1.37137	2.16228	1	2.16228	3.21697	3.21697	GH32 fructofuranosidase	GH	540	20	0	90.17	3	P:GO:0000272
56779	c352	c352.a1	c352.a1.a1	jgi	Trave1	estExt_fgenesh1_pm.C_3_t10267	1	99	2.16228	0	0	2.16228	9	2.16228	2.16228	2.16228	9	1	1	30.6228	2.16228	30.6228	1	30.6228	30.6228	9	GH135	GH	260	20	0	80.23	NA	NA	NA	NA	NA	IPR021986 (PFAM)
75025	c314	c314.a1	c314.a1.a1	jgi	Trave1	estExt_Genemark1.C_13_t10207	1	1.51189	0.584893	0.584893	0.584893	0.584893	0.584893	0.584893	1	0.584893	0.584893	1	1	0.584893	5.30957	24.1189	0.584893	2.98107	5.30957	9	GH152 thaumatin family	GH	122	20	3.09e-84	78.93	NA	NA	NA	NA	NA	SIGNAL_PEPTIDE_H_REGION (PHOBIUS)
43877	b78	b78.a1	b78.a1.a1	jgi	Trave1	gm1.2761_g	1	999	30.6228	99	9	99	99	99	9999	999	999	99	99	999999	3162277659	99999999	316227	99	315.228	99	CE1_CBM1	CE (CBM domain)	357	20	0	86.66	1	F:GO:0016788	F:hydrolase activity, acting on ester bonds	F:hydrolase activity, acting on ester bonds	Acting on ester bonds	IPR036514 (G3DSA:3.40.50.GENE3D)
141077	b78	b78.a2	b78.a2.a1	jgi	Trave1	estExt_Genewise1.C_2_t10400	1	99	9	9	0	2.16228	99	30.6228	3161.28	999	999	30.6228	9	999	99999	3161.28	315.228	999	99	99	CE1_CBM1 putative acetylxylan esterase A	CE (CBM domain)	369	20	0	81.18	7	P:GO:0000272
39742	c254	c254.a1	c254.a1.a1	jgi	Trave1	fgenesh1_pm.11_#_121	1	9	0	0	0	0.778279	9	2.16228	2.16228	2.16228	0.778279	0.778279	0.778279	1	2.16228	0.778279	0.778279	30.6228	4.62341	4.62341	CE16 _CBM1	CE (CBM domain)	353	20	0	86.75	6	P:GO:0042545
168624	b93	b93.a1	b93.a1.a1	jgi	Trave1	estExt_Genewise1Plus.C_6_t40123	1	9	2.98107	1.51189	1.51189	2.98107	14.8489	2.98107	9	5.30957	38.8107	2510.89	397.107	397.107	2.98107	5.30957	5.30957	38.8107	157.489	38.8107	GDSL lipase/acylhydrolase CE16	CE	319	20	0	84.12	4	P:GO:0045493
68340	c147	c147.a1	c147.a1.a1	jgi	Trave1	estExt_Genemark1.C_1_t20347	1	1.15443	0	0	0	0.467799	0.467799	0	1.15443	0.467799	1.15443	1	1	0.467799	1	0.467799	1	2.16228	30.6228	45.4159	CE4 glycoside hydrolase/deacetylase	CE	485	20	0	87.56	4	P:GO:0045493
68175	c155	c155.a1	c155.a1.a1	jgi	Trave1	estExt_Genemark1.C_1_t20147	1	16.7828	0	0	2.16228	2.16228	2.16228	4.62341	99	16.7828	30.6228	30.6228	30.6228	55.2341	561.341	16.7828	4.62341	99	9	9	CE8 pectinesterase pectin lyase-like protein	CE	311	20	0	89.48	3	P:GO:0005975
112899	b24	b24.a1	b24.a1.a1	jgi	Trave1	e_gw1.2.1846.1	1	30.6228	4.01187	4.01187	4.01187	9	38.8107	11.5893	315.228	124.893	397.107	397.107	2510.89	629.957	124.893	198.526	14.8489	3980.07	315.228	157.489	CE15	CE	381	20	0	87.36	1	F:GO:0016788	F:hydrolase activity, acting on ester bonds	F:hydrolase activity, acting on ester bonds	Acting on ester bonds	IPR036514 (G3DSA:3.40.50.GENE3D)
70662	c126	c126.a1	c126.a1.a1	jgi	Trave1	estExt_Genemark1.C_4_t10231	1	62.0957	14.8489	5.30957	9	14.8489	14.8489	9	14.8489	9	5.30957	38.8107	14.8489	24.1189	629.957	62.0957	38.8107	99	99	250.189	CE16 GDSL-like Lipase/Acylhydrolase	CE	305	20	0	80.36	4	P:GO:0005975
111754	b32	b32.a1	b32.a1.a1	jgi	Trave1	e_gw1.1.4181.1	1	5.15848	1.63665	1.33572	1.33572	2.35982	5.15848	3.83293	3.28133	2.35982	7.85867	15.2378	25.3665	182.298	1.97635	2.35982	0.623777	1.33572	0.623777	1.97635	polysaccharide lyase family 8 protein	PL	754	20	0	85.54	4	P:GO:0005975
30879	c226	c226.a1	c226.a1.a1	jgi	Trave1	fgenesh1_kg.10_#_131_#_isotig01075	1	9999	999	999	99	999	999	9999	999999	99999	99999	9999	999	99999	9999	9999	99999	999999	9999999	99999	Metal-nicotianamine transporter YSL2	peptidase	399	20	0	86.97	1	C:GO:0016021	C:integral component of membrane	C:integral component of membrane	NA	mobidb-lite (MOBIDB_LITE)
40186	b71	b71.a1	b71.a1.a1	jgi	Trave1	fgenesh1_pm.12_#_249	1	41.1697	12.3352	4.62341	2.16228	12.3352	16.7828	9	236.137	30.6228	55.2341	22.7137	22.7137	41.1697	73.9894	22.7137	22.7137	22.7137	73.9894	41.1697	aspartic peptidase A1	peptidase	420	20	0	87.32	3	P:GO:0006508
69348	c123	c123.a1	c123.a1.a1	jgi	Trave1	estExt_Genemark1.C_2_t20327	1	99	1.51189	2.98107	1.51189	1.51189	62.0957	5.30957	62.0957	99	38.8107	14.8489	14.8489	38.8107	397.107	250.189	38.8107	629.957	250.189	397.107	acid protease	peptidase	392	20	0	86.06	2	P:GO:0006508
147958	a8	a8.a2	a8.a2.a1	jgi	Trave1	estExt_Genewise1.C_5_t40227	1	16.7828	3.46684	6.07946	5.30957	6.07946	10.2202	4.62341	69.7946	30.6228	99	34.4813	18.9526	99	78.4328	34.4813	49.1187	69.7946	78.4328	43.6684	subtilisin-like protein	peptidase	593	20	0	88.3	4	P:GO:0006508
40281	c271	c271.a1	c271.a1.a1	jgi	Trave1	fgenesh1_pm.13_#_9	1	0	0	0	0	0	0	0	176.828	4.62341	4.62341	1	1	1	1	1	1	1	1	1	aspergillopepsin	peptidase	266	20	0	83.22	2	P:GO:0006508
69055	b69	b69.a1	b69.a1.a1	jgi	Trave1	estExt_Genemark1.C_2_t10356	1	1.84804	0.519911	0.232847	0.232847	0.873817	2.51119	2.51119	80.1131	27.4804	34.1119	27.4804	64.7933	64.7933	1.84804	1.84804	3.32876	14.1991	1.31013	3.32876	acid protease	peptidase	419	20	0	88.63	2	P:GO:0006508
114132	b62	b62.a3	b62.a3.a1	jgi	Trave1	e_gw1.2.351.1	1	3.32876	1.31013	1.31013	1.31013	1.31013	1.84804	1.31013	34.1119	27.4804	14.1991	2.51119	1.84804	4.3367	11.3285	7.11131	5.57933	1.84804	3.32876	4.3367	family S53 protease	peptidase	542	20	0	87.24	5	P:GO:0006508
166188	b62	b62.a1	b62.a1.a1	jgi	Trave1	estExt_Genewise1Plus.C_4_t50484	1	5.81292	1.15443	1.15443	1.15443	2.83119	7.25404	2.16228	20.5443	37.3119	16.7828	20.5443	30.6228	55.2341	9	11.1153	11.1153	16.7828	5.81292	9	family S53 protease	peptidase	565	20	0	86.83	7	P:GO:0006508
113847	b62	b62.a2	b62.a2.a1	jgi	Trave1	e_gw1.2.1539.1	1	2.83119	1.15443	1.61016	1.61016	2.83119	2.83119	2.16228	20.5443	13.678	16.7828	2.16228	2.16228	7.25404	45.4159	37.3119	20.5443	5.81292	4.62341	5.81292	family S53 protease	peptidase	558	20	0	81.86	5	P:GO:0006508
39578	b39	b39.a1	b39.a1.a1	jgi	Trave1	fgenesh1_pm.10_#_363	1	7.03086	0.730196	0.550516	0.730196	3.15956	4.17947	2.72759	4.17947	4.77969	7.03086	23.041	18.307	11.452	7.96151	5.44947	7.03086	1.15443	0.389495	1.15443	Zn-dependent exopeptidase	peptidase	467	20	0	86.7	4	P:GO:0006508
45345	b66	b66.a2	b66.a2.a1	jgi	Trave1	gm1.4229_g	1	26.8256	3.64159	3.64159	1.15443	11.9155	20.5443	15.681	4.99484	2.59381	4.99484	6.74264	4.99484	4.99484	20.5443	11.9155	15.681	4.99484	9	15.681	peptide N-acetyl-beta-D-glucosaminyl asparaginase amidase A-domain-containing protein	peptidase	580	20	0	87.82	NA	NA	NA	NA	NA	IPR021102 (PFAM)
161547	b49	b49.a2	b49.a2.a1	jgi	Trave1	estExt_Genewise1Plus.C_2_t40498	1	2.72759	1.4041	0.930698	0.389495	2.34048	2.34048	1.4041	1.6827	1.6827	1.99358	3.15956	2.72759	2.34048	11.452	12.895	11.452	11.452	14.5052	9	amidase signature enzyme	peptidase	556	20	0	87.95	1	C:GO:0016021	C:integral component of membrane	C:integral component of membrane	NA	IPR036928 (G3DSA:3.90.1300.GENE3D)
175022	b34	b34.a2	b34.a2.a1	jgi	Trave1	estExt_Genewise1Plus.C_13_t20247	1	6.35642	1.51189	3.64159	1.15443	3.64159	9	6.35642	12.5936	12.5936	20.5443	9	9	17.4785	1.15443	0.84785	1.92864	0.165914	1	0.84785	Fungalysin metallopeptidase-domain-containing protein	peptidase	599	20	0	86.98	4	P:GO:0006508
36519	b34	b34.a1	b34.a1.a1	jgi	Trave1	fgenesh1_pm.4_#_808	1	19.3092	1.89427	3.92388	1.89427	3.92388	13.251	9	7.37678	7.37678	10.9378	6.01704	6.01704	23.2446	1.03092	0.701254	1.42446	0.193777	0.193777	0.701254	Fungalysin metallopeptidase-domain-containing protein	peptidase	598	20	0	85.16	4	P:GO:0006508
129038	c179	c179.a1	c179.a1.a1	jgi	Trave1	e_gw1.9.245.1	2	14.8489	1.51189	0	1.51189	2.98107	5.30957	2.98107	62.0957	38.8107	157.489	24.1189	24.1189	24.1189	62.0957	157.489	0.584893	5.30957	24.1189	38.8107	Cell surface hydrophobicity-associated protein (Fragment)	others	149	20	2.86e-105	89.94	1	F:GO:0016740	F:transferase activity	F:transferase activity	Transferases	IPR036908 (G3DSA:2.40.40.GENE3D)
72567	b29	b29.a2	b29.a2.a1	jgi	Trave1	estExt_Genemark1.C_7_t10350	1	7.37678	1.89427	1.42446	1.03092	1.42446	3.12463	1.89427	1	1	1	0.193777	0.425103	0.701254	10.9378	10.9378	3.92388	344.511	169.125	288.427	oxalate decarboxylase/ acetylglucosaminyltransferase	others	486	20	0	85.34	2	P:GO:0033609
42899	c293	c293.a1	c293.a1.a1	jgi	Trave1	gm1.1783_g	1	2.16228	0	0	0	0	0	0	55.2341	176.828	99	1	1	1	1	1	1	1	1	1	oxidoreductase (Ferritin ribonucelotide reductase-like)	others	297	20	0	74.26	NA	NA	NA	NA	NA	PF13668 (PFAM)
56791	c403	c403.a1	c403.a1.a1	jgi	Trave1	estExt_fgenesh1_pm.C_3_t10281	1	3.64159	0	0	0	0	0	1.15443	9	20.5443	45.4159	1	1	1.15443	3.64159	1.15443	3.64159	3.64159	3.64159	3.64159	acetylglucosaminyltransferase	others	200	20	4.15e-135	77.66	1	C:GO:0110165	C:cellular anatomical entity	C:cellular anatomical entity	NA	IPR018466 (PFAM)
29347	c251	c251.a1	c251.a1.a1	jgi	Trave1	fgenesh1_kg.7_#_4_#_isotig01747	1	3.64159	0.467799	0.467799	0	2.16228	5.81292	3.64159	30.6228	30.6228	30.6228	20.5443	20.5443	13.678	3.64159	5.81292	3.64159	13.678	1.15443	3.64159	C-type lectin	others	378	20	0	81.16	1	C:GO:0016021	C:integral component of membrane	C:integral component of membrane	NA	mobidb-lite (MOBIDB_LITE)
138138	b31	b31.a1	b31.a1.a1	jgi	Trave1	estExt_Genewise1.C_1_t10292	1	76.4264	6.74264	6.74264	3.64159	15.681	76.4264	11.9155	26.8256	34.9381	76.4264	165.81	214.443	128.155	999	773.264	277.256	77425.4	27824.6	9999	extracellular GDSL-like lipase/acylhydrolase	others	401	20	0	82.35	1	F:GO:0016787	F:hydrolase activity	F:hydrolase activity	Hydrolases	IPR013830 (PFAM)
53846	b54	b54.a1	b54.a1.a1	jgi	Trave1	gm1.12730_g	1	1.58086	0.145048	0	0	0.968419	1.25393	0.501311	9	7.73326	6.62699	37.7468	16.1907	9	1	1	1	1	1	1	acetylcholineesterase/Butyrylcholinesterase	others	546	20	0	84.24	1	F:GO:0016787	F:hydrolase activity	F:hydrolase activity	Hydrolases	IPR002018 (PFAM)
48030	b60	b60.a1	b60.a1.a1	jgi	Trave1	gm1.6914_g	1	3.12463	1.42446	1.03092	1.42446	1.42446	2.45511	1.89427	1.89427	1.42446	2.45511	3.12463	1.03092	1.89427	27.9427	48.2388	27.9427	10.9378	99	16.0125	acetylcholineesterase/Butyrylcholinesterase	others	545	20	0	83.94	1	F:GO:0016787	F:hydrolase activity	F:hydrolase activity	Hydrolases	IPR029058 (G3DSA:3.40.50.GENE3D)
174308	b60	b60.a2	b60.a2.a1	jgi	Trave1	estExt_Genewise1Plus.C_12_t20231	1	5.30957	0.84785	0.84785	0.84785	2.98107	3.64159	1.51189	7.57696	5.30957	6.35642	17.4785	20.5443	4.4117	3.64159	1.92864	2.98107	5.30957	4.4117	1.51189	acetylcholineesterase/Butyrylcholinesterase	others	544	20	0	82.75	1	F:GO:0016787	F:hydrolase activity	F:hydrolase activity	Hydrolases	IPR002018 (PFAM)
164970	c105	c105.a1	c105.a1.a1	jgi	Trave1	estExt_Genewise1Plus.C_4_t20342	1	1.61016	0	0	0	0.778279	1.15443	0.467799	9	1.15443	5.81292	1.61016	2.16228	3.64159	4.62341	7.25404	13.678	9	16.7828	9	acetylcholineesterase/Butyrylcholinesterase	others	558	20	0	80.09	1	F:GO:0016787	F:hydrolase activity	F:hydrolase activity	Hydrolases	IPR002018 (PFAM)
28335	c264	c264.a2	c264.a2.a1	jgi	Trave1	fgenesh1_kg.4_#_615_#_isotig10902	1	99	0	0	0	0	9	9	99	9	99999	9	9	9	999	99	1	999999	99999	9999	Cerato-platanin-domain-containing protein	others	138	20	9.49e-96	87.11	1	C:GO:0005576	C:extracellular region	C:extracellular region	NA	IPR036908 (G3DSA:2.40.40.GENE3D)
171442	c540	c540.a1	c540.a1.a1	jgi	Trave1	estExt_Genewise1Plus.C_9_t20034	1	2.16228	0	0	0	0	2.16228	0	9	9	30.6228	30.6228	9	9	1	1	1	1	1	1	Transcription initiation factor TFIID	others	393	20	0	80.13	1	C:GO:0016021	C:integral component of membrane	C:integral component of membrane	NA	mobidb-lite (MOBIDB_LITE)
87426	c317	c317.a1	c317.a1.a1	jgi	Trave1	gw1.4.927.1	1	1.15443	0	1.15443	0	1.15443	1.15443	1.15443	3.64159	9	20.5443	1.15443	9	1.15443	1.15443	3.64159	3.64159	3.64159	20.5443	3.64159	Cerato-platanin-domain-containing protein	others	119	20	3.12e-80	82.28	1	C:GO:0005576	C:extracellular region	C:extracellular region	NA	IPR036908 (G3DSA:2.40.40.GENE3D)
116268	c264	c264.a1	c264.a1.a1	jgi	Trave1	e_gw1.3.2123.1	1	99	9	9	0	0	9	9	999	9	99999	9	999	9	999	99	9	9999	99	999	Cerato-platanin-domain-containing protein	others	138	20	1.27e-96	89.09	1	C:GO:0005576	C:extracellular region	C:extracellular region	NA	IPR010829 (PFAM)
29435	c330	c330.a1	c330.a1.a1	jgi	Trave1	fgenesh1_kg.7_#_92_#_isotig09910	1	1.15443	0	0	0	0	0	0	3.64159	3.64159	9	20.5443	20.5443	20.5443	1	1	1	1	1	1	Cerato-platanin-domain-containing protein	others	147	20	1.91e-104	74.51	2	C:GO:0005576
32323	c308	c308.a1	c308.a1.a1	jgi	Trave1	fgenesh1_kg.16_#_106_#_isotig03621	1	45.4159	0	1.15443	0	1.15443	9	0	45.4159	20.5443	99	9	9	20.5443	9	20.5443	1.15443	99	9	9	hypothetical protein TRAVEDRAFT_32323	others	135	20	1.1e-92	83.21	1	C:GO:0110165	C:cellular anatomical entity	C:cellular anatomical entity	NA	SIGNAL_PEPTIDE_N_REGION (PHOBIUS)
136429	c225	c225.a1	c225.a1.a1	jgi	Trave1	e_gw1.15.80.1	1	0	0	0	0	0	0	0	1	1	99999	1	1	1	1	1	1	1	1	1	hypothetical protein TRAVEDRAFT_136429	others	166	20	8.03e-115	75.16	NA	NA	NA	NA	NA	NON_CYTOPLASMIC_DOMAIN (PHOBIUS)
62539	c422	c422.a1	c422.a1.a1	jgi	Trave1	estExt_fgenesh1_pg.C_2_t10059	1	9	0	0	0	0	0	0	999	999	999	9	99	9	1	1	1	999	9	9	Protein rds1	others	301	20	0	67.28	NA	NA	NA	NA	NA	PF13668 (PFAM)
66045	c113	c113.a1	c113.a1.a1	jgi	Trave1	estExt_fgenesh1_pg.C_9_t10199	1	11.9155	1.78256	0.668101	1.15443	3.64159	6.74264	1.78256	9	3.64159	20.5443	26.8256	20.5443	4.99484	34.9381	15.681	4.99484	34.9381	11.9155	34.9381	putative isomerase YbhE	others	349	20	0	87.31	2	F:GO:0005515
103761	c337	c337.a1	c337.a1.a1	jgi	Trave1	gw1.18.126.1	1	0	0	0	0	0	0	0	1	1	30.6228	1	1	1	9	9	1	99	1	30.6228	hypothetical protein TRAVEDRAFT_103761, partial	others	122	20	2.26e-83	67.44	NA	NA	NA	NA	NA	IPR045469 (PFAM)
31823	c363	c363.a1	c363.a1.a1	jgi	Trave1	fgenesh1_kg.13_#_82_#_isotig10799	1	9	0	0	0	9	9	0	9	1	9	99	9	9	9	9	1	9999999	999999999	9999	hypothetical protein TRAVEDRAFT_31823	others	118	20	6.62e-82	80.76	NA	NA	NA	NA	NA	SIGNAL_PEPTIDE_C_REGION (PHOBIUS)
28848	c313	c313.a1	c313.a1.a1	jgi	Trave1	fgenesh1_kg.5_#_434_#_isotig03352	1	99	0	2.16228	9	9	30.6228	30.6228	9	2.16228	2.16228	1	1	2.16228	999	3161.28	9	315.228	999	315.228	hypothetical protein TRAVEDRAFT_28848	others	140	20	1.39e-99	78.46	NA	NA	NA	NA	NA	SIGNAL_PEPTIDE_C_REGION (PHOBIUS)
73474	b26	b26.a1	b26.a1.a1	jgi	Trave1	estExt_Genemark1.C_9_t10209	1	16.0125	4.87802	2.45511	6.01704	3.92388	9	3.92388	3.12463	1.89427	6.01704	16.0125	10.9378	23.2446	7.37678	4.87802	6.01704	69.1704	33.5511	57.7802	predicted protein	others	439	20	0	83.58	NA	NA	NA	NA	NA	IPR011042 (G3DSA:2.120.10.GENE3D)
134738	c483	c483.a1	c483.a1.a1	jgi	Trave1	e_gw1.13.550.1	1	0	0	0	0	0	0	0	1	1	9	1	1	1	1	9	1	999	1	999	hypothetical protein TRAVEDRAFT_134738	others	190	20	1.01e-138	72.51	NA	NA	NA	NA	NA	no IPS match
31361	c239	c239.a1	c239.a1.a1	jgi	Trave1	fgenesh1_kg.11_#_234_#_isotig06870	1	1.15443	0	0	0	0	1.15443	1.15443	1.15443	1.15443	3.64159	20.5443	45.4159	99	1.15443	1.15443	1	99	9	9	thaumatin-like protein	others	255	20	0	88.13	NA	NA	NA	NA	NA	IPR001938 (SMART)

## Sheet: metadatas
Sample name	Wood	Time (month)	Fungi
GA11	Grapevine	1	F. mediterranea
GA12	Grapevine	1	F. mediterranea
GA13	Grapevine	1	F. mediterranea
GA31	Grapevine	3	F. mediterranea
GA32	Grapevine	3	F. mediterranea
GA33	Grapevine	3	F. mediterranea
HA11	Beech	1	F. mediterranea
HA12	Beech	1	F. mediterranea
HA13	Beech	1	F. mediterranea
HA31	Beech	3	F. mediterranea
HA32	Beech	3	F. mediterranea
GD11	Grapevine	1	T. versicolor
GD12	Grapevine	1	T. versicolor
GD13	Grapevine	1	T. versicolor
GD31	Grapevine	3	T. versicolor
GD32	Grapevine	3	T. versicolor
GD33	Grapevine	3	T. versicolor
HD11	Beech	1	T. versicolor
HD12	Beech	1	T. versicolor
HD13	Beech	1	T. versicolor
HD31	Beech	3	T. versicolor
HD32	Beech	3	T. versicolor
HD33	Beech	3	T. versicolor
